# Supplementary material for: The Genome of “Candidatus Liberibacter asiaticus” Is Highly Transcribed When Infecting the Gut of Diaphorina citri
Source: Front Microbiol. 2021 Jul 12;12:687725. doi: 10.3389/fmicb.2021.687725 (PMC8312247; doi:10.3389/fmicb.2021.687725)
Supplement: Supplementary Table 1 — The list of exclusive coding sequences mapped only in Las III. [file Table_1.XLSX]

## Sheet: Table 1. Las III exclusive CDSs
Locus tag	Start	Stop	Strand	Locus	Las III_1 FPKM	Las III_2 FPKM	Las III_3 FPKM	Las III_expression: 0 no /1 Yes	Las III_Average FPKM	Las III_Log2 FPKM		Protein product	Protein Name
B2I23_RS00010	1172	1531	+		39.4688	240.738	51.7547	1	110.654	6.79		WP_012778351.1	DNA ligase
B2I23_RS00025	2274	3320	+		13.5709	13.7959	17.7953	1	15.054	3.91		WP_012778354.1	tyrosine-type recombinase/integrase
B2I23_RS00030	3517	4743	-			5.88602	60.739	1	33.3125	5.06		WP_015452745.1	hypothetical protein
B2I23_RS00060	12484	13110	+		67.9846	80.63	118.862	1	89.159	6.48		WP_012778361.1	membrane integrity-associated transporter subunit PqiC
B2I23_RS00110	25521	26699	-	tuf	204.876		679.527	1	442.202	8.79		WP_012778370.1	elongation factor Tu
B2I23_RS00125	28269	28601	-		42.6693	21.6881	111.902	1	58.7531	5.88		WP_080571131.1	hypothetical protein
B2I23_RS00130	28632	29258	-		89.7869	68.4564	58.8679	1	72.3704	6.18		WP_157140711.1	hypothetical protein
B2I23_RS00145	31275	31481	+			34.8896	180.016	1	107.453	6.75		WP_012778374.1	hypothetical protein
B2I23_RS00180	37748	38647	-		47.3626	128.394	82.8075	1	86.1879	6.43		WP_012778381.1	squalene/phytoene synthase family protein
B2I23_RS00195	41793	42008	-			33.4359	172.516	1	102.976	6.69		WP_012778385.1	DUF3126 family protein
B2I23_RS00305	65458	66393	-		273.246	617.277	736.509	1	542.344	9.08		WP_012778406.1	glutaminase
B2I23_RS00410	87721	87969	-		114.127	87.0138	149.652	1	116.931	6.87		WP_012778423.1	hypothetical protein
B2I23_RS00415	88059	88601	-			53.2018	137.25	1	95.2259	6.57		WP_012778424.1	hypothetical protein
B2I23_RS00430	91549	91845	+		143.523	559.291	564.597	1	422.47	8.72		WP_012778427.1	hypothetical protein
B2I23_RS00485	101292	101585	+			245.651	190.119	1	217.885	7.77		WP_015452324.1	hypothetical protein
B2I23_RS00560	122787	123011	-		63.1502	256.787	248.423	1	189.453	7.57		WP_012778455.1	hypothetical protein
B2I23_RS00635	131212	131520	-	rplX	551.797	724.552	482.374	1	586.241	9.20		WP_012778470.1	50S ribosomal protein L24
B2I23_RS00640	131533	131901	-	rplN	38.5062	645.883	403.939	1	362.776	8.50		WP_012778471.1	50S ribosomal protein L14
B2I23_RS00645	132028	132267	-	rpsQ		812.491	1086.85	1	949.67	9.89		WP_012778472.1	30S ribosomal protein S17
B2I23_RS00665	133647	134042	-	rplV	609.973	911.887	1129.19	1	883.684	9.79		WP_012778476.1	50S ribosomal protein L22
B2I23_RS00670	134046	134324	-	rpsS		25.8858	267.121	1	146.503	7.19		WP_012778477.1	30S ribosomal protein S19
B2I23_RS00690	136151	136816	-	rplC		97.5966	55.951	1	76.7738	6.26		WP_012778481.1	50S ribosomal protein L3
B2I23_RS00695	136836	137150	-	rpsJ	405.965	1490.28	887.223	1	927.824	9.86		WP_015452332.1	30S ribosomal protein S10
B2I23_RS00710	140636	141106	-	rpsG	60.3345	276.006	237.346	1	191.229	7.58		WP_012778484.1	30S ribosomal protein S7
B2I23_RS00765	153729	154208	-	smpB	88.8049	165.508	232.896	1	162.403	7.34		WP_012778494.1	SsrA-binding protein SmpB
B2I23_RS00840	174233	175231	+		28.446	180.734	279.755	1	162.978	7.35		WP_012778509.1	NAD(P)H-quinone oxidoreductase
B2I23_RS00865	179242	179985	-	truA	57.2935	29.1216	25.0426	1	37.1525	5.22		WP_012778514.1	tRNA pseudouridine(38-40) synthase TruA
B2I23_RS00880	182052	182408	+		159.202	101.151	156.569	1	138.974	7.12		WP_012778517.1	EamA family transporter
B2I23_RS00930	194365	194724	-		39.4688	180.554	51.7547	1	90.5924	6.50		WP_012778529.1	hypothetical protein
B2I23_RS00955	197914	198597	-		103.865	179.498	217.914	1	167.093	7.38		WP_012778532.1	RlmE family RNA methyltransferase
B2I23_RS01030	216936	217937	+	galE	42.5413	93.7005	167.35	1	101.197	6.66		WP_012778547.1	UDP-glucose 4-epimerase GalE
B2I23_RS01040	218816	219067	+	rpsR	1296.83	3181.18	1922.32	1	2133.44	11.06		WP_012778549.1	30S ribosomal protein S18
B2I23_RS01105	233546	234481	+		60.7213	239.195	139.34	1	146.419	7.19		WP_012778562.1	cation transporter
B2I23_RS01110	234463	234927	+	queF	122.226	108.72	160.273	1	130.406	7.03		WP_012778563.1	NADPH-dependent 7-cyano-7-deazaguanine reductase QueF
B2I23_RS01165	246969	247331	+			179.061	102.654	1	140.858	7.14		WP_012778575.1	hypothetical protein
B2I23_RS01170	247422	248606	+			97.5142	110.061	1	103.787	6.70		WP_012778576.1	ComEC/Rec2 family competence protein
B2I23_RS01175	249430	249879	+		63.1502	192.591	331.23	1	195.657	7.61		WP_012778577.1	nucleoside deaminase
B2I23_RS01245	264924	265664	-	fliP		58.4789	25.144	1	41.8114	5.39		WP_012778591.1	flagellar type III secretion system pore protein FliP
B2I23_RS01250	265661	266179	-			69.5775	35.8992	1	52.7384	5.72		WP_012778592.1	flagellar basal body-associated FliL family protein
B2I23_RS01255	266198	266914	-	flgH	99.085	20.1455	25.9856	1	48.4053	5.60		WP_012778593.1	flagellar basal body L-ring protein FlgH
B2I23_RS01275	269020	269808	-	flgG	18.0086	45.7677	70.8429	1	44.8731	5.49		WP_012778597.1	flagellar basal-body rod protein FlgG
B2I23_RS01375	292866	293720	+	rsmA	116.329	42.2348	108.957	1	89.1737	6.48		WP_012778617.1	16S rRNA (adenine(1518)-N(6)/adenine(1519)-N(6))-dimethyltransferase RsmA
B2I23_RS01395	296970	298292	-	kdtA	139.618	338.453	352.073	1	276.714	8.11		WP_012778621.1	3-deoxy-D-manno-octulosonic acid transferase
B2I23_RS01400	298378	298620	-		58.4724	505.253	76.6736	1	213.466	7.74		WP_012778622.1	DUF4170 domain-containing protein
B2I23_RS01530	330330	330950	-	tsaB	45.761	127.929	180.016	1	117.902	6.88		WP_012778648.1	tRNA (adenosine(37)-N6)-threonylcarbamoyltransferase complex dimerization subunit type 1 TsaB
B2I23_RS01540	331682	332218	-		26.4596	295.879	208.175	1	176.838	7.47		WP_012778650.1	hypothetical protein
B2I23_RS01555	334828	335916	+		260.951	252.012	393.507	1	302.157	8.24		WP_012778653.1	quinone-dependent dihydroorotate dehydrogenase
B2I23_RS01560	336110	337120	+		56.2168	142.871	129.003	1	109.364	6.77		WP_012778654.1	D-alanyl-D-alanine carboxypeptidase
B2I23_RS01620	353179	354114	+		91.0819	486.106	278.679	1	285.289	8.16		WP_012778667.1	hypothetical protein
B2I23_RS01675	369737	371086	-		94.7252	240.738	358.833	1	231.432	7.85		WP_012778677.1	3-phosphoshikimate 1-carboxyvinyltransferase
B2I23_RS01720	380624	381751	+		214.139	339.338	231.244	1	261.574	8.03		WP_012778685.1	site-specific DNA-methyltransferase
B2I23_RS01730	382516	382776	+		54.4398	276.711	214.157	1	181.769	7.51		WP_012778686.1	exodeoxyribonuclease VII small subunit
B2I23_RS01900	413693	414265	-	hslV	99.1887	352.915	422.708	1	291.604	8.19		WP_012778713.1	ATP-dependent protease subunit HslV
B2I23_RS01980	435666	436265	-		23.6813	300.923	217.37	1	180.658	7.50		WP_012778729.1	Maf family protein
B2I23_RS02010	442997	443659	+	rsmG	85.7242	65.3588	168.613	1	106.565	6.74		WP_015452374.1	16S rRNA (guanine(527)-N(7))-methyltransferase RsmG
B2I23_RS02030	446464	446961	-			87.0138	37.413	1	62.2134	5.96		WP_012778739.1	hypothetical protein
B2I23_RS02055	454663	455277	+		46.2074	117.433	90.8863	1	84.8423	6.41		WP_012778744.1	outer membrane lipoprotein carrier protein LolA
B2I23_RS02060	455524	456219	-		20.4149	72.6365	133.848	1	75.6333	6.24		WP_012778745.1	endonuclease/exonuclease/phosphatase family protein
B2I23_RS02070	456815	457765	-		14.9409	60.7541	117.55	1	64.415	6.01		WP_012778747.1	homoserine kinase
B2I23_RS02100	464844	465422	+	rimP		449.045	514.865	1	481.955	8.91		WP_012778753.1	ribosome maturation factor RimP
B2I23_RS02145	476380	476847	-		30.3606	123.455	79.6226	1	77.8129	6.28		WP_015452380.1	HIT family protein
B2I23_RS02155	478166	479056	+	tsf	366.781	551.185	669.152	1	529.039	9.05		WP_015452383.1	translation elongation factor Ts
B2I23_RS02215	490012	491139	+	recF	37.7893	51.2209	49.5524	1	46.1875	5.53		WP_015452395.1	DNA replication/repair protein RecF
B2I23_RS02295	505287	506255	+		73.3167	313.034	288.416	1	224.922	7.81		WP_015452409.1	polyprenyl synthetase family protein
B2I23_RS02350	520274	521062	+	lptB	90.043	128.15	141.686	1	119.959	6.91		WP_015452420.1	LPS export ABC transporter ATP-binding protein
B2I23_RS02375	525848	526042	+		437.193	740.733	477.736	1	551.887	9.11		WP_015452425.1	Trm112 family protein
B2I23_RS02460	540810	541592	-		72.5864	221.368	71.3858	1	121.78	6.93		WP_015452442.1	metal ABC transporter permease
B2I23_RS02505	549242	550132	+		111.629	154.008	20.911	1	95.5159	6.58		WP_015452451.1	diaminopimelate epimerase
B2I23_RS02570	563314	564324	-		42.1626	28.5743		1	35.3684	5.14		WP_015452463.1	D-alanyl-D-alanine carboxypeptidase
B2I23_RS02590	568769	569509	+		19.1751	77.9719	125.72	1	74.289	6.22		WP_015452467.1	helix-turn-helix transcriptional regulator
B2I23_RS02610	572347	573384	-	fliG		62.6198	161.546	1	112.083	6.81		WP_015452472.1	flagellar motor switch protein FliG
B2I23_RS02615	573457	573900	-	fliN	32.0018	97.5966		1	64.7992	6.02		WP_015452473.1	flagellar motor switch protein FliN
B2I23_RS02630	575853	576584	+	flgF		78.9306	25.4531	1	52.1918	5.71		WP_015452476.1	flagellar basal-body rod protein FlgF
B2I23_RS02655	582480	582869	-		36.4328	277.775	95.5471	1	136.585	7.09		WP_015452481.1	hypothetical protein
B2I23_RS02735	604580	605995	+	sbcB	50.1723	107.108	144.738	1	100.673	6.65		WP_015452499.1	exodeoxyribonuclease I
B2I23_RS02800	618676	618948	-	rpmA	104.094	899.461	1160.22	1	721.257	9.49		WP_015452512.1	50S ribosomal protein L27
B2I23_RS02820	620369	621238	-		16.3319	16.6026	64.2472	1	32.3939	5.02		WP_015452515.1	hypothetical protein
B2I23_RS02875	631114	631917	+		53.0179	161.69	185.39	1	133.366	7.06		WP_015452526.1	creatininase family protein
B2I23_RS02895	635023	635697	+		168.4	460.077	276.025	1	301.501	8.24		WP_015452530.1	non-canonical purine NTP pyrophosphatase
B2I23_RS03090	684302	685102	+		124.172	45.0821	116.303	1	95.1855	6.57		WP_015452566.1	undecaprenyl-diphosphate phosphatase
B2I23_RS03145	694043	694771	+		175.417	455.718	383.368	1	338.168	8.40		WP_015452577.1	methyltransferase domain-containing protein
B2I23_RS03150	695164	695964	-		35.4776	288.525	372.169	1	232.057	7.86		WP_015452579.1	1-acyl-sn-glycerol-3-phosphate acyltransferase
B2I23_RS03210	708039	708251	+			237.348	87.4727	1	162.41	7.34		WP_015452591.1	hypothetical protein
B2I23_RS03230	710654	711241	-		120.823	294.781	126.746	1	180.784	7.50		WP_015452595.1	ABC transporter substrate-binding protein
B2I23_RS03275	720323	720832	+	ruvC	27.8604	84.9664	109.598	1	74.1417	6.21		WP_015452604.1	crossover junction endodeoxyribonuclease RuvC
B2I23_RS03285	721547	722551	+	ruvB	14.1381	122.166	203.929	1	113.411	6.83		WP_015452606.1	Holliday junction branch migration DNA helicase RuvB
B2I23_RS03340	734086	734919	-		102.221	138.554	290.422	1	177.066	7.47		WP_015452618.1	metal ABC transporter permease
B2I23_RS03395	745024	745674	+			33.2818	57.2402	1	45.261	5.50		WP_015452628.1	hypothetical protein
B2I23_RS03400	745671	746702	+			27.9928	144.432	1	86.2123	6.43		WP_015452629.1	OmpA family protein
B2I23_RS03405	746711	747901	+		11.9301	36.3836		1	24.1569	4.59		WP_015452630.1	chemotaxis protein
B2I23_RS03410	747905	749098	+		35.7005	48.3896	46.8133	1	43.6344	5.45		WP_015452631.1	hypothetical protein
B2I23_RS03415	750049	750720	+		84.5761	85.9779	27.7257	1	66.0933	6.05		WP_015452632.1	winged helix-turn-helix domain-containing protein
B2I23_RS03430	753538	754611	+		52.9191	134.491	173.479	1	120.296	6.91		WP_015452635.1	flagellar hook-associated family protein
B2I23_RS03440	754983	755444	+			46.8971	40.3283	1	43.6127	5.45		WP_015452637.1	hypothetical protein
B2I23_RS03445	755423	755818	+	flgD	71.7615	72.951	329.348	1	158.02	7.30		WP_015824918.1	flagellar hook assembly protein FlgD
B2I23_RS03450	755871	756137	+	fliQ		27.0492	69.7816	1	48.4154	5.60		WP_015452639.1	flagellar biosynthesis protein FliQ
B2I23_RS03455	756291	756596	-		86.1138	109.426	56.4597	1	84	6.39		WP_015824919.1	DNA cytosine methyltransferase, partial
B2I23_RS03460	756593	756802	-			103.174	177.445	1	140.309	7.13		WP_080571141.1	DNA cytosine methyltransferase
B2I23_RS03465	756760	757011	-	dcm	112.768	200.615		1	156.692	7.29		WP_015452642.1	DNA (cytosine-5-)-methyltransferase
B2I23_RS03470	757343	757675	-		85.338	151.817	55.951	1	97.702	6.61		WP_015452644.1	hypothetical protein
B2I23_RS03485	760165	760911	+	fliR	19.0211	48.341	174.594	1	80.6521	6.33		WP_015452647.1	flagellar type III secretion system protein FliR
B2I23_RS03490	760931	761344	+			34.8896	45.0041	1	39.9468	5.32		WP_015452648.1	hypothetical protein
B2I23_RS03505	762311	762841	+		53.5171	54.4041		1	53.9606	5.75		WP_015452651.1	flagellar basal body-associated FliL family protein
B2I23_RS03685	808779	809837	-		40.2515	129.576	70.3747	1	80.0673	6.32		WP_015452679.1	ribonucleotide-diphosphate reductase subunit beta
B2I23_RS03910	857418	857678	-		54.4398	27.6711	142.772	1	74.9608	6.23		WP_015452716.1	hypothetical protein
B2I23_RS03915	857782	857976	-			37.0366	191.094	1	114.065	6.83		WP_015452717.1	hypothetical protein
B2I23_RS03925	860164	860478	-		42.669	108.441	167.853	1	106.321	6.73		WP_015824936.1	hypothetical protein
B2I23_RS03945	863436	863747	+		136.623	1064.8	716.603	1	639.343	9.32		WP_015452723.1	hypothetical protein
B2I23_RS03995	875533	877833	-		24.7002	91.0223	129.555	1	81.7593	6.35		WP_015452734.1	PAS-domain containing protein
B2I23_RS04035	883702	883908	+		137.283	174.448	90.0082	1	133.913	7.07		WP_015452743.1	hypothetical protein
B2I23_RS04130	912116	912286	-			211.174	435.829	1	323.501	8.34		WP_015452762.1	HaeIII family restriction endonuclease
B2I23_RS04215	931550	931846	+		47.841	486.34	125.466	1	219.882	7.78		WP_015452777.1	succinate dehydrogenase assembly factor 2
B2I23_RS04235	938576	939319	-		21.726	33.1291		1	27.4275	4.78		WP_102134470.1	YdcF family protein
B2I23_RS04250	944000	945178	+		87.0179	113.735	179.308	1	126.687	6.99		WP_102134469.1	AsmA family protein
B2I23_RS04305	955198	956256	-		26.8343		35.1873	1	31.0108	4.95		WP_015452679.1	ribonucleotide-diphosphate reductase subunit beta
B2I23_RS04340	962954	963208	-	purS	278.604	849.664	803.72	1	643.996	9.33		WP_015452803.1	phosphoribosylformylglycinamidine synthase subunit PurS
B2I23_RS04360	967191	967673	-	ruvX	117.671	209.338	77.1499	1	134.72	7.07		WP_015452807.1	Holliday junction resolvase RuvX
B2I23_RS04365	967997	968284	+	gatC	296.016	501.538	323.467	1	373.674	8.55		WP_015452808.1	Asp-tRNA(Asn)/Glu-tRNA(Gln) amidotransferase subunit GatC
B2I23_RS04415	978282	978695	-			17.4448	45.0041	1	31.2244	4.96		WP_041186038.1	hypothetical protein
B2I23_RS04435	982057	982257	-		70.6905		185.39	1	128.04	7.00		WP_015452824.1	hypothetical protein
B2I23_RS04465	987288	987617	-			87.5412	112.919	1	100.23	6.65		WP_015452830.1	hypothetical protein
B2I23_RS04470	987917	988153	+		59.9527	121.893	78.6147	1	86.8201	6.44		WP_015452831.1	hypothetical protein
B2I23_RS04480	989299	990987	-		42.0627	85.5198	132.374	1	86.6523	6.44		WP_015452833.1	NAD+ synthase
B2I23_RS04485	992343	993458	+	trmA	38.1957	71.186	116.865	1	75.4157	6.24		WP_015452834.1	tRNA (uridine(54)-C5)-methyltransferase TrmA
B2I23_RS04540	1005451	1006038	-		24.1646	147.391	253.492	1	141.683	7.15		WP_015824958.1	hypothetical protein
B2I23_RS04550	1007686	1008735	-	pyrC	175.918	261.373	212.934	1	216.742	7.76		WP_015452846.1	dihydroorotase
B2I23_RS04565	1011169	1011447	+		122.49	207.533	214.157	1	181.393	7.50		WP_144299318.1	hypothetical protein
B2I23_RS04600	1018762	1019253	-		86.6389	14.6792		1	50.659	5.66		WP_015452856.1	metal-dependent hydrolase
B2I23_RS04620	1022641	1022832	-			37.6153	194.08	1	115.848	6.86		WP_080571142.1	hypothetical protein
B2I23_RS04790	1063839	1064189	+	sufA	121.443	144.031	159.245	1	141.573	7.15		WP_015452895.1	Fe-S cluster assembly scaffold SufA
B2I23_RS04810	1068323	1068619	-			24.317	62.733	1	43.525	5.44		WP_054105251.1	hypothetical protein
B2I23_RS04820	1070510	1070848	+			42.6085	109.921	1	76.265	6.25		WP_080571144.1	hypothetical protein
B2I23_RS04860	1076464	1076799	+			85.9779	55.4515	1	70.7147	6.14		WP_015452908.1	hypothetical protein
B2I23_RS04895	1081278	1081457	-			240.738	103.509	1	172.124	7.43		WP_015452915.1	hypothetical protein
B2I23_RS04975	1096894	1097994	-		141.959	196.789	152.303	1	163.683	7.35		WP_015452931.1	phospho-N-acetylmuramoyl-pentapeptide-transferase
B2I23_RS04985	1099453	1100946	-		190.211	217.535	374.13	1	260.625	8.03		WP_015452933.1	UDP-N-acetylmuramoyl-L-alanyl-D-glutamate--2,6-diaminopimelate ligase
B2I23_RS04990	1101024	1102820	-		94.8834	108.513	82.9457	1	95.4474	6.58		WP_015452934.1	penicillin-binding protein 2
B2I23_RS05005	1104285	1104722	-	mraZ	64.8803	164.889	212.691	1	147.487	7.20		WP_015452937.1	division/cell wall cluster transcriptional repressor MraZ
B2I23_RS05020	1107606	1108802	+		59.3516	114.637	108.957	1	94.3154	6.56		WP_015452939.1	VWA domain-containing protein
B2I23_RS05025	1108910	1109170	-		108.88	83.0132		1	95.9464	6.58		WP_015452940.1	hypothetical protein
B2I23_RS05035	1111193	1112089	+		110.882	233.492	249.253	1	197.876	7.63		WP_015452942.1	polyprenyl synthetase family protein
B2I23_RS05055	1114687	1115937	-		90.8635	150.101	163.828	1	134.931	7.08		WP_015452946.1	CCA tRNA nucleotidyltransferase
B2I23_RS05075	1120012	1120269	-		275.364	195.95		1	235.657	7.88		WP_015452950.1	hypothetical protein
B2I23_RS05095	1123577	1125409	+		62.0132	122.142	203.292	1	129.149	7.01		WP_015452954.1	ABC-F family ATP-binding cassette domain-containing protein
B2I23_RS05100	1125905	1126210	-			141.611	182.664	1	162.137	7.34		WP_015452955.1	hypothetical protein
B2I23_RS05115	1127187	1127444	+		55.0728		72.2158	1	63.6443	5.99		WP_015452957.1	hypothetical protein
B2I23_RS05125	1129886	1130197	-			23.1479	59.717	1	41.4324	5.37		WP_015452960.1	hypothetical protein
B2I23_RS05155	1135735	1136214	-			45.1384	77.632	1	61.3852	5.94		WP_015452967.1	hypothetical protein
B2I23_RS05160	1136217	1137239	-			44.9978	77.3902	1	61.194	5.94		WP_143312184.1	hypothetical protein
B2I23_RS05175	1137809	1138396	-		217.481	122.826	221.806	1	187.371	7.55		WP_015452969.1	hypothetical protein
B2I23_RS05180	1138406	1138942	-		158.757	121.042	138.784	1	139.527	7.12		WP_015452970.1	hypothetical protein
B2I23_RS05195	1140447	1141037	-			48.8809	31.5257	1	40.2033	5.33		WP_015452973.1	hypothetical protein
B2I23_RS05200	1141288	1141536	-		114.127	29.0046	74.8261	1	72.6525	6.18		WP_015452974.1	hypothetical protein
B2I23_RS05210	1142004	1143056	-		13.8083	77.2047	18.1066	1	36.3732	5.18		WP_015824983.1	hypothetical protein
B2I23_RS05220	1144451	1144819	-			195.722	100.985	1	148.353	7.21		WP_015452976.1	hypothetical protein
B2I23_RS05225	1146372	1146623	+		225.536	515.868	221.806	1	321.07	8.33		WP_015452977.1	helix-turn-helix transcriptional regulator
B2I23_RS05250	1151326	1151790	+		305.565	326.161	160.273	1	264	8.04		WP_015452985.1	hypothetical protein
B2I23_RS05255	1151905	1152162	+		495.655	839.784	722.158	1	685.866	9.42		WP_015452986.1	hypothetical protein
B2I23_RS05305	1164815	1166200	+	ulaA	71.7615	125.059	134.428	1	110.416	6.79		WP_015452997.1	PTS ascorbate transporter subunit IIC
B2I23_RS05365	1181182	1181439	+		220.291	55.9856	216.648	1	164.308	7.36		WP_015453009.1	hypothetical protein
B2I23_RS05385	1185268	1186371	-		38.6108	78.5016	67.5061	1	61.5395	5.94		WP_015453015.1	terminase
B2I23_RS05405	1190430	1190927	+		28.5317	72.5115	112.239	1	71.0941	6.15		WP_015453019.1	DUF2800 domain-containing protein
B2I23_RS05425	1193842	1195227	+		10.2516	36.4755	80.6567	1	42.4613	5.41		WP_040215648.1	DEAD/DEAH box helicase
B2I23_RS05430	1195220	1195579	+		39.4688		155.264	1	97.3665	6.61		WP_012778351.1	DNA ligase
B2I23_RS05510	1212267	1212812	-		208.187	555.55	511.86	1	425.199	8.73		WP_015453050.1	helix-turn-helix transcriptional regulator
B2I23_RS05515	1213022	1213243	+		128.007	227.725	167.853	1	174.528	7.45		WP_031935096.1	hypothetical protein
B2I23_RS05530	1214054	1214266	+			67.8136	262.418	1	165.116	7.37		WP_015453054.1	hypothetical protein
B2I23_RS05535	1214298	1214630	+		42.669	108.441		1	75.5548	6.24		WP_015453055.1	intrrupted gp229, phage associated protein
B2I23_RS05575	1219385	1219708	+		43.8543	111.453		1	77.6536	6.28		WP_012778343.1	hypothetical protein

## Sheet: Table 2. CDSs no reads
Locus tag	Start	Stop	Strand	Locus	Protein product	Protein Name
B2I23_RS00020	2086	2277	+		WP_012778353.1	hypothetical protein
B2I23_RS00035	4903	5280	+		WP_012778356.1	ribonucleotide-diphosphate reductase subunit beta
B2I23_RS00135	29407	29655	-		WP_012778372.1	D-3-phosphoglycerate dehydrogenase
B2I23_RS00350	78024	78233	-		WP_031935119.1	hypothetical protein
B2I23_RS00435	92122	92322	+		WP_012778428.1	hypothetical protein
B2I23_RS01260	266914	267441	-		WP_012778594.1	MotE family protein
B2I23_RS01270	268544	269002	-	flgA	WP_012778596.1	flagellar basal body P-ring formation protein FlgA
B2I23_RS01280	269837	270163	-		WP_012778598.1	flagellar hook-basal body complex protein FliE
B2I23_RS01285	270163	270567	-	flgC	WP_012778599.1	flagellar basal body rod protein FlgC
B2I23_RS01290	270572	270964	-	flgB	WP_012778600.1	flagellar basal body rod protein FlgB
B2I23_RS01860	406586	406891	-		WP_012778710.1	DUF59 domain-containing protein
B2I23_RS02815	620008	620283	-		WP_015452514.1	hypothetical protein
B2I23_RS02830	621495	621695	-		WP_015452517.1	hypothetical protein
B2I23_RS02835	621682	622047	-		WP_015452518.1	hypothetical protein
B2I23_RS02840	622026	622358	-		WP_015452519.1	AAA family ATPase
B2I23_RS03265	718458	718820	+		WP_015452602.1	hypothetical protein
B2I23_RS03475	757684	757884	-		WP_015452645.1	hypothetical protein
B2I23_RS03495	761379	761717	+		WP_015452649.1	hypothetical protein
B2I23_RS03500	761793	762164	+		WP_015452650.1	hypothetical protein
B2I23_RS03710	814600	814794	+		WP_015452684.1	hypothetical protein
B2I23_RS03885	853241	853546	+		WP_012778710.1	DUF59 domain-containing protein
B2I23_RS04120	909332	910558	+		WP_055688158.1	hypothetical protein
B2I23_RS04380	971940	972305	-		WP_015452811.1	hypothetical protein
B2I23_RS04400	976923	977207	-		WP_015452817.1	hypothetical protein
B2I23_RS04490	993670	993951	-		WP_015824955.1	hypothetical protein
B2I23_RS04510	999076	999288	-		WP_015452839.1	hypothetical protein
B2I23_RS04515	999473	999850	-		WP_012778356.1	ribonucleotide-diphosphate reductase subunit beta
B2I23_RS04520	1000010	1001278	+		WP_055688159.1	hypothetical protein
B2I23_RS04660	1035967	1036164	+		WP_015452867.1	hypothetical protein
B2I23_RS04880	1080097	1080378	-		WP_015452912.1	hypothetical protein
B2I23_RS04885	1080375	1080701	-		WP_015452913.1	hypothetical protein
B2I23_RS04890	1080725	1081207	-		WP_015452914.1	hypothetical protein
B2I23_RS04920	1084974	1085216	+		WP_015452920.1	hypothetical protein
B2I23_RS04925	1085213	1085428	+		WP_015452921.1	hypothetical protein
B2I23_RS05105	1126207	1126386	-		WP_015452956.1	hypothetical protein
B2I23_RS05140	1132498	1132962	-		WP_015452962.1	hypothetical protein
B2I23_RS05165	1137215	1137466	-		WP_015824979.1	hypothetical protein
B2I23_RS05170	1137463	1137807	-		WP_015452968.1	hypothetical protein
B2I23_RS05185	1138943	1139116	-		WP_015452971.1	hypothetical protein
B2I23_RS05205	1141764	1141994	-		WP_015824982.1	hypothetical protein
B2I23_RS05245	1150532	1150729	+		WP_015452983.1	hypothetical protein
B2I23_RS05360	1180851	1181066	+		WP_015453008.1	hypothetical protein
B2I23_RS05400	1189703	1190404	-		WP_015453018.1	PriCT-2 domain-containing protein
B2I23_RS05410	1190932	1191528	+		WP_015453020.1	DUF2815 family protein
B2I23_RS05415	1191531	1193558	+		WP_015824993.1	DNA polymerase
B2I23_RS05420	1193555	1193851	+		WP_015824994.1	nuclease
B2I23_RS05455	1198300	1198518	+		WP_089078518.1	hypothetical protein
B2I23_RS05470	1200078	1200320	+		WP_089078521.1	hypothetical protein
B2I23_RS05475	1200313	1200540	+		WP_089078522.1	hypothetical protein
B2I23_RS05560	1218262	1218468	-		WP_015453060.1	hypothetical protein
B2I23_RS05600	1224660	1224971	+		WP_015453066.1	VRR-NUC domain-containing protein

## Sheet: Table 3. Reads Las_NZ_CP019958
Locus tag	Start	Stop	Strand	Locus	Las I_1 FPKM	Las I_2 FPKM	Las I_3 FPKM	Las I_expression: 0 no /1 Yes	Las I_Average FPKM	Las I_Log2 FPKM	Las II_1 FPKM	Las II_2 FPKM	Las II_3 FPKM	Las II_expression: 0 no /1 Yes	Las II_Average FPKM	Las II_Log2 FPKM	Las III_1 FPKM	Las III_2 FPKM	Las III_3 FPKM	Las III_expression: 0 no /1 Yes	Las III_Average FPKM	Las III_Log2 FPKM		Protein id	Product
B2I23_RS00005	1224956	1179	+					0			52.4004		69.4352	1	60.9178	5.93	0	99.0049	0	0				WP_015453067.1	DEAD/DEAH box helicase
B2I23_RS00010	1172	1531	+			179.235		0	179.235				106.93	0	35.6434		39.4688	240.738	51.7547	1	110.654	6.79		WP_012778351.1	DNA ligase
B2I23_RS00015	1533	2093	+		777.041	115.017		1	446.029	8.80		420.408	171.546	1	295.977	8.21	75.9828	38.6211	33.2116	1	49.2718	5.62		WP_012778352.1	guanylate kinase
B2I23_RS00020	2086	2277	+					0						0			0	0	0	0				WP_012778353.1	hypothetical protein
B2I23_RS00025	2274	3320	+			30.814		0	30.814				18.3834	0	6.1278		13.5709	13.7959	17.7953	1	15.054	3.91		WP_012778354.1	tyrosine-type recombinase/integrase
B2I23_RS00030	3517	4743	-			26.2936		0	26.2936					0				5.88602	60.739	1	33.3125	5.06		WP_015452745.1	hypothetical protein
B2I23_RS00035	4903	5280	+					0					50.9191	0	16.973		0	0	0	0				WP_012778356.1	ribonucleotide-diphosphate reductase subunit beta
B2I23_RS00040	6548	8887	-		10432.3	3901.8	297.598	1	4877.22	12.25	1676.01	11691.7	3216.13	1	5527.93	12.43	771.16	1311.71	1624.3	1	1235.73	10.27		WP_012778357.1	NADP-dependent malic enzyme
B2I23_RS00045	9172	10293	+		388.52	402.559		1	395.54	8.63	64.7299		583.255	1	323.993	8.34	405.242	560.006	597.808	1	521.019	9.03		WP_012778358.1	ABC transporter permease
B2I23_RS00050	10322	11095	+		1126.41	458.507		1	792.457	9.63		609.429	323.277	1	466.353	8.87	220.291	345.245	505.511	1	357.016	8.48		WP_012778359.1	ATP-binding cassette domain-containing protein
B2I23_RS00055	11101	12459	+		962.295	403.575	56.9356	1	474.268	8.89	53.4414		538.191	1	295.816	8.21	261.383	265.715	260.487	1	262.529	8.04		WP_012778360.1	MCE family protein
B2I23_RS00060	12484	13110	+			360.184		0	360.184				184.186	0	61.3953		67.9846	80.63	118.862	1	89.159	6.48		WP_012778361.1	membrane integrity-associated transporter subunit PqiC
B2I23_RS00065	13657	17853	-	rpoC	1454.1	1698.82	92.1794	1	1081.7	10.08	796.006	2753.54	1573	1	1707.51	10.74	619.54	1318.12	1624.78	1	1187.48	10.21		WP_012778362.1	DNA-directed RNA polymerase subunit beta\'
B2I23_RS00070	17916	22076	-	rpoB	3771.48	2062.43	55.7862	1	1963.23	10.94	1204.34	5328	2520.99	1	3017.78	11.56	877.591	1768.65	1943.32	1	1529.85	10.58		WP_015452313.1	DNA-directed RNA polymerase subunit beta
B2I23_RS00075	22189	22569	-	rplL	1144.15	2879.04	203.085	1	1408.76	10.46	1524.97	2476.11	2475.39	1	2158.82	11.08	1044.22	4302.96	3423.14	1	2923.44	11.51		WP_012778364.1	50S ribosomal protein L7/L12
B2I23_RS00080	22618	23136	-	rplJ	839.923	1056.76	149.086	1	681.922	9.41	559.745	908.86	852.969	1	773.858	9.60	1067.71	1433.3	1292.37	1	1264.46	10.30		WP_012778365.1	50S ribosomal protein L10
B2I23_RS00085	23309	24007	-	rplA	623.633	461.548		1	542.591	9.08	311.704	1349.64	385.499	1	682.28	9.41	81.3092	568.266	479.786	1	376.454	8.56		WP_012778366.1	50S ribosomal protein L1
B2I23_RS00090	24009	24437	-	rplK		526.423		0	526.423			1099.53	672.987	1	886.258	9.79	331.207	707.063	651.458	1	563.243	9.14		WP_012778367.1	50S ribosomal protein L11
B2I23_RS00095	24528	25061	-	nusG	816.329	1510.4		1	1163.37	10.18	544.022		1874.28	1	1209.15	10.24	1303.8	1771.72	1535.2	1	1536.91	10.59		WP_089078527.1	transcription termination/antitermination factor NusG
B2I23_RS00100	25083	25286	-	secE		316.296		0	105.432		356.014		849.151	1	602.583	9.24	487.556	849.664	1004.65	1	780.623	9.61		WP_012778369.1	preprotein translocase subunit SecE
B2I23_RS00110	25521	26699	-	tuf		109.456		0	36.4854			200.042		0	66.6805		204.876		679.527	1	442.202	8.79		WP_012778370.1	elongation factor Tu
B2I23_RS00120	26986	28212	-	mnmA	710.546	262.936		1	486.741	8.93	118.381		313.731	1	216.056	7.76	69.4806	588.602	592.205	1	416.763	8.70		WP_012778371.1	tRNA 2-thiouridine(34) synthase MnmA
B2I23_RS00125	28269	28601	-					0					57.8001	0	19.2667		42.6693	21.6881	111.902	1	58.7531	5.88		WP_080571131.1	hypothetical protein
B2I23_RS00130	28632	29258	-			101.934		0	33.9781				91.22	0	30.4067		89.7869	68.4564	58.8679	1	72.3704	6.18		WP_157140711.1	hypothetical protein
B2I23_RS00135	29407	29655	-					0					77.2989	0	25.7663		0	58.0092	0	0				WP_012778372.1	D-3-phosphoglycerate dehydrogenase
B2I23_RS00140	29863	31038	-			109.735		0	36.5785		61.7576		180.035	1	120.897	6.92	60.4115	190.38	190.119	1	146.97	7.20		WP_012778373.1	phosphoserine transaminase
B2I23_RS00145	31275	31481	+					0						0				34.8896	180.016	1	107.453	6.75		WP_012778374.1	hypothetical protein
B2I23_RS00150	31943	32713	-		565.395	251.068		1	408.232	8.67	282.595	611.8	549.213	1	481.203	8.91	184.29	355.955	459.147	1	333.131	8.38		WP_012778376.1	inositol monophosphatase
B2I23_RS00155	33455	33952	+	purE		259.134		0	86.3781		437.512		231.897	1	334.704	8.39	28.5317	391.562	823.087	1	414.393	8.69		WP_012778377.1	5-(carboxyamino)imidazole ribonucleotide mutase
B2I23_RS00160	33949	35013	+			212.052		0	70.6841		68.1943		343.381	1	205.788	7.69	93.3911	183.097	297.407	1	191.298	7.58		WP_012778378.1	5-(carboxyamino)imidazole ribonucleotide synthase
B2I23_RS00165	35131	35256	+	rpmJ	10379	11010.1		1	10694.6	13.38	6340.45	5615.45	9318.2	1	7091.37	12.79	4397.96	6477	9020.1	1	6631.69	12.70		WP_015452315.1	50S ribosomal protein L36
B2I23_RS00170	35376	35666	-			2217.34		0	739.112			810.478	1322.85	1	1066.66	10.06	878.894	1464.28	704.291	1	1015.82	9.99		WP_012778379.1	hypothetical protein
B2I23_RS00175	36610	37512	+		485.975	35.9668		1	260.971	8.03		262.931	171.66	1	217.296	7.76	47.521	225.44	228.482	1	167.148	7.38		WP_102134471.1	hypothetical protein
B2I23_RS00180	37748	38647	-			71.6938		0	23.8979				149.702	0	49.9007		47.3626	128.394	82.8075	1	86.1879	6.43		WP_012778381.1	squalene/phytoene synthase family protein
B2I23_RS00185	38868	41264	-	clpA		511.458	32.2801	1	271.869	8.09	212.094	98.3934	489.818	1	266.768	8.06	207.471	430.858	481.921	1	373.417	8.54		WP_012778383.1	ATP-dependent Clp protease ATP-binding subunit ClpA
B2I23_RS00190	41275	41691	-	clpS	1045.37	1315.25		1	1180.31	10.20	174.165	565.585	600.04	1	446.597	8.80	238.517	1091.12	848.926	1	726.186	9.50		WP_012778384.1	ATP-dependent Clp protease adapter ClpS
B2I23_RS00195	41793	42008	-					0					267.325	0	89.1085			33.4359	172.516	1	102.976	6.69		WP_012778385.1	DUF3126 family protein
B2I23_RS00200	42252	43037	-		554.605	451.507		1	503.056	8.97	184.801		342.829	1	263.815	8.04	162.696	229.712	331.862	1	241.423	7.92		WP_012778386.1	alpha/beta hydrolase
B2I23_RS00205	43166	43402	+			816.765		0	272.255		612.885		1055.77	1	834.326	9.70	179.858	914.196	1257.84	1	783.963	9.61		WP_012778387.1	zinc-finger domain-containing protein
B2I23_RS00210	43454	44596	+			141.13		0	47.0432		190.622		117.876	1	154.249	7.27	161.605	334.885	293.412	1	263.301	8.04		WP_012778388.1	FAD-dependent monooxygenase
B2I23_RS00215	45238	46266	+			564.354		0	188.118		282.32	916.809	1365.46	1	854.864	9.74	759.459	1670.43	1249.36	1	1226.41	10.26		WP_012778390.1	amino acid ABC transporter substrate-binding protein
B2I23_RS00220	46386	47582	+			161.715		0	53.9051		242.696		707.508	1	475.102	8.89	154.314	410.281	591.482	1	385.359	8.59		WP_012778391.1	ABC transporter permease subunit
B2I23_RS00225	47579	48739	+			138.942		0	46.3138		62.5555		348.145	1	205.35	7.68	330.437	541.194	465.391	1	445.674	8.80		WP_012778392.1	amino acid ABC transporter permease
B2I23_RS00230	48754	49527	+			666.919		0	222.306		93.8332	914.144	422.747	1	476.908	8.90	238.649	597.18	481.439	1	439.089	8.78		WP_012778393.1	amino acid ABC transporter ATP-binding protein
B2I23_RS00240	49807	50115	+			835.268		0	278.423		470.077		996.63	1	733.354	9.52	689.747	1519.22	1567.71	1	1258.89	10.30		WP_015452317.1	ETC complex I subunit
B2I23_RS00250	51072	51431	+			1165.02		0	388.342		403.483		801.976	1	602.729	9.24	39.4688	461.415	672.811	1	391.232	8.61		WP_012778396.1	hypothetical protein
B2I23_RS00260	51852	52625	+	lipB		375.142	99.9683	1	237.555	7.89	469.166		671.422	1	570.294	9.16	367.152	662.497	938.806	1	656.152	9.36		WP_015452318.1	lipoyl(octanoyl) transferase LipB
B2I23_RS00265	52692	53828	-	tgt		340.498		0	113.499		127.752		135.426	1	131.589	7.04	74.9804	158.798	114.707	1	116.162	6.86		WP_012778398.1	tRNA guanosine(34) transglycosylase Tgt
B2I23_RS00270	53858	54085	+			141.501		0	47.167		318.539		168.837	1	243.688	7.93	0	63.3522	0	0				WP_012778399.1	hypothetical protein
B2I23_RS00275	54073	55155	-	queA	402.511	268.107	71.4455	1	247.355	7.95	67.0609	435.548	426.536	1	309.715	8.27	52.4793	266.746	361.279	1	226.835	7.83		WP_012778400.1	tRNA preQ1(34) S-adenosylmethionine ribosyltransferase-isomerase QueA
B2I23_RS00280	55353	55859	-	coaD		445.435		0	148.478		143.248		303.707	1	223.478	7.80	112.101	227.918	183.744	1	174.588	7.45		WP_015452319.1	pantetheine-phosphate adenylyltransferase
B2I23_RS00285	56476	59208	-	gyrA	319.005	1050.62	28.3115	1	465.978	8.86	558.055	776.671	1098.65	1	811.124	9.66	467.907	835.052	1104.4	1	802.454	9.65		WP_012778402.1	DNA gyrase subunit A
B2I23_RS00290	59349	59828	-	ssb		806.556		0	268.852		151.306	491.352	160.395	1	267.684	8.06	118.407	481.476	426.976	1	342.286	8.42		WP_012778403.1	single-stranded DNA-binding protein
B2I23_RS00295	60032	62911	+	uvrA	151.361	89.6173		1	120.489	6.91	126.088	245.676	106.93	1	159.565	7.32	83.8713	142.938	90.5707	1	105.793	6.73		WP_012778404.1	excinuclease ABC subunit UvrA
B2I23_RS00300	63134	64510	+	glnA		492.017		0	164.006		52.7429	171.277	363.423	1	195.814	7.61	288.922	571.688	473.572	1	444.727	8.80		WP_012778405.1	type I glutamate--ammonia ligase
B2I23_RS00305	65458	66393	-			517.023		0	172.341				452.397	0	150.799		273.246	617.277	736.509	1	542.344	9.08		WP_012778406.1	glutaminase
B2I23_RS00310	66433	67053	-	rpsD	1403.93	1090.99	124.598	1	873.173	9.77	584.758	759.578	1549.71	1	964.683	9.91	915.22	2384.12	1830.17	1	1709.84	10.74		WP_012778407.1	30S ribosomal protein S4
B2I23_RS00325	69902	71293	+	fumC		625.776	55.5858	1	340.681	8.41	365.222	1186.02	1120	1	890.415	9.80	918.671	1598	1619.56	1	1378.75	10.43		WP_012778410.1	class II fumarate hydratase
B2I23_RS00330	71516	74212	-	alaS	161.631	215.321		1	188.476	7.56	80.7863	87.4487	271.191	1	146.475	7.19	126.441	265.107	303.965	1	231.838	7.86		WP_012778411.1	alanine--tRNA ligase
B2I23_RS00335	74294	75367	-	recA		210.275		0	70.0917		135.246		358.425	1	246.835	7.95	171.987	356.4	277.567	1	268.651	8.07		WP_031935118.1	recombinase RecA
B2I23_RS00340	75581	77209	-			138.634		0	46.2115		222.919	144.781	319.018	1	228.906	7.84	122.114	199.507	228.75	1	183.457	7.52		WP_076778718.1	ATP-binding cassette domain-containing protein
B2I23_RS00345	77518	77742	+	rpmE	1937.42	1147.1		1	1542.26	10.59		1048.22	2053.06	1	1550.64	10.60	378.901	2278.99	2153	1	1603.63	10.65		WP_012778414.1	50S ribosomal protein L31
B2I23_RS00350	78024	78233	-			307.259		0	102.42			1123.09		0	374.364		0	171.956	0	0				WP_031935119.1	hypothetical protein
B2I23_RS00365	79407	81041	-		533.235	887.951		1	710.593	9.47	444.201	577.001	623.923	1	548.375	9.10	217.26	618.41	603.963	1	479.878	8.91		WP_012778415.1	CTP synthase
B2I23_RS00370	81129	81506	-	secG		512.099		0	170.7		384.269	623.939	560.11	1	522.773	9.03	526.251	897.992	640.772	1	688.338	9.43		WP_012778416.1	preprotein translocase subunit SecG
B2I23_RS00375	81555	82349	-		548.327	446.396		1	497.361	8.96	91.3546	296.665	581.054	1	323.025	8.34	71.4907	608.659	632.774	1	437.641	8.77		WP_012778417.1	triose-phosphate isomerase
B2I23_RS00385	83150	83632	+		1805.05	2805.41	160.198	1	1590.22	10.64	1202.93	2441.5	1872.94	1	1839.12	10.84	1588.56	1869.09	1195.82	1	1551.16	10.60		WP_012778419.1	hypothetical protein
B2I23_RS00390	83798	84829	+		422.403	468.928		1	445.665	8.80	351.875	457.072	466.265	1	425.071	8.73	399.278	671.828	415.241	1	495.449	8.95		WP_012778420.1	ferrochelatase
B2I23_RS00395	85162	86346	-			81.6765		0	27.2255		61.2885		146.183	1	103.736	6.70	83.9337	164.555	157.229	1	135.239	7.08		WP_012778421.1	hypothetical protein
B2I23_RS00400	86395	87030	-	queE		152.18		0	50.7268			370.832	30.2632	1	200.548	7.65	22.3409	102.2		1	62.2705	5.96		WP_012778422.1	7-carboxy-7-deazaguanine synthase
B2I23_RS00410	87721	87969	-			388.702		0	129.567					0			114.127	87.0138	149.652	1	116.931	6.87		WP_012778423.1	hypothetical protein
B2I23_RS00415	88059	88601	-			59.4148		0	19.8049				70.8929	0	23.631			53.2018	137.25	1	95.2259	6.57		WP_012778424.1	hypothetical protein
B2I23_RS00420	89059	89991	-			449.527	82.9319	1	266.23	8.06	311.369		536.37	1	423.87	8.73	197.979	309.631	499.241	1	335.617	8.39		WP_012778425.1	4-hydroxybenzoate octaprenyltransferase
B2I23_RS00425	90183	91457	+	purD	341.898	303.644		1	322.771	8.33	113.925	369.959	392.497	1	292.127	8.19	300.892	532.456	496.845	1	443.398	8.79		WP_012778426.1	phosphoribosylamine--glycine ligase
B2I23_RS00430	91549	91845	+			543.135		0	181.045				777.674	0	259.225		143.523	559.291	564.597	1	422.47	8.72		WP_012778427.1	hypothetical protein
B2I23_RS00435	92122	92322	+			321.017		0	107.006				478.792	0	159.597		0	251.518	0	0				WP_012778428.1	hypothetical protein
B2I23_RS00440	93821	94294	+		1839.32	544.51		1	1191.92	10.22	306.443	497.572	730.915	1	511.643	9.00	479.621	883.723	707.532	1	690.292	9.43		WP_012778432.1	thioredoxin-dependent thiol peroxidase
B2I23_RS00445	94665	94856	+		2270.42	5377.04		1	3823.73	11.90	756.53	1228.38	2105.19	1	1363.37	10.41	370.02	1391.77	1649.68	1	1137.16	10.15		WP_012778433.1	hypothetical protein
B2I23_RS00450	95177	95992	-		1602.65	1660.56		1	1631.6	10.67	890.036	2601.28	1085.03	1	1525.45	10.58	522.382	1124.03	1004.65	1	883.689	9.79		WP_012778434.1	MBL fold metallo-hydrolase
B2I23_RS00455	95992	96780	-			449.79		0	149.93		368.197		439.105	1	403.651	8.66	432.206	713.976	802.886	1	649.69	9.34		WP_012778435.1	TatD family hydrolase
B2I23_RS00460	96791	98356	-		851.406	987.191		1	919.298	9.84	189.133	1074.83	1015	1	759.655	9.57	388.521	888.662	897.62	1	724.935	9.50		WP_102134468.1	methionine--tRNA ligase
B2I23_RS00465	98402	99445	-			185.415	74.1144	1	129.765	7.02		225.909	147.49	1	186.699	7.54	27.2199	138.355	285.543	1	150.373	7.23		WP_012778437.1	DNA polymerase III subunit delta\'
B2I23_RS00470	99448	100125	-		642.95	618.597		1	630.773	9.30			596.159	0	198.72		314.354	649.78	467.166	1	477.1	8.90		WP_012778438.1	dTMP kinase
B2I23_RS00480	100842	101135	+			658.413		0	219.471		494.061	802.208	785.609	1	693.959	9.44	241.646	982.605	380.239	1	534.83	9.06		WP_012778440.1	hypothetical protein
B2I23_RS00485	101292	101585	+			109.735		0	36.5785				327.337	0	109.112			245.651	190.119	1	217.885	7.77		WP_015452324.1	hypothetical protein
B2I23_RS00490	101808	103868	+	parE		62.6147		0	20.8716		70.4774	114.434	214.794	1	133.235	7.06	193.035	343.411	433.926	1	323.457	8.34		WP_015452325.1	DNA topoisomerase IV subunit B
B2I23_RS00495	104050	105132	+			357.476		0	119.159		67.0609		177.723	1	122.392	6.94	249.277	226.734	154.834	1	210.282	7.72		WP_012778443.1	AI-2E family transporter
B2I23_RS00500	105361	106509	-		1517.56	4604.88		1	3061.22	11.58	758.506	2668.44	2278.2	1	1901.71	10.89	1595.24	2313.1	1929.65	1	1946	10.93		WP_012778444.1	DUF2336 domain-containing protein
B2I23_RS00505	106904	107473	+			113.201		0	37.7336		254.831		135.07	1	194.95	7.61	49.8554	88.693	228.81	1	122.453	6.94		WP_012778445.1	aminoacyl-tRNA hydrolase
B2I23_RS00510	107678	108781	+	ychF	789.71	613.684	70.0864	1	491.16	8.94	394.711	213.631	505.594	1	371.312	8.54	128.703	484.093	523.172	1	378.656	8.56		WP_012778446.1	redox-regulated ATPase YchF
B2I23_RS00515	109091	110293	+		724.721	616.817		1	670.769	9.39	301.858	392.102	655.98	1	449.98	8.81	271.656	648.372	743.409	1	554.479	9.11		WP_015452326.1	pyrophosphate--fructose-6-phosphate 1-phosphotransferase
B2I23_RS00520	110558	111598	+		418.751	247.933		1	333.342	8.38	69.7665		147.915	1	108.841	6.77	54.5967	90.1901	35.7958	1	60.1942	5.91		WP_012778448.1	DUF475 domain-containing protein
B2I23_RS00525	111837	117182	-			248.264	29.0448	1	138.654	7.12	40.8935	88.5319	119.213	1	82.8794	6.37	56.0031	159.95	118.896	1	111.616	6.80		WP_109298658.1	DUF4011 domain-containing protein
B2I23_RS00535	118306	118596	+			332.6		0	110.867		499.154		330.712	1	414.933	8.70	537.102	322.639	640.264	1	500.002	8.97		WP_012778450.1	YggT family protein
B2I23_RS00540	118629	118925	+			779.281		0	259.76		175.427		418.422	1	296.925	8.21	240.245	418.675	405.037	1	354.652	8.47		WP_012778451.1	DUF167 domain-containing protein
B2I23_RS00545	118915	119448	-		1632.66	241.665		1	937.162	9.87	408.016	1324.99	756.921	1	829.977	9.70	292.69	960.248	907.161	1	720.033	9.49		WP_012778452.1	inorganic diphosphatase
B2I23_RS00550	119600	121426	-	typA	715.796	706.343	42.3511	1	488.163	8.93	119.256	387.273	663.704	1	390.078	8.61	233.313	691.776	713.858	1	546.316	9.09		WP_015452329.1	translational GTPase TypA
B2I23_RS00555	121568	122782	-			1248	63.6835	1	655.844	9.36	119.55	970.572	1093.06	1	727.729	9.51	327.445	986.729	797.406	1	703.86	9.46		WP_012778454.1	argininosuccinate synthase
B2I23_RS00560	122787	123011	-			286.775		0	95.5918				513.265	0	171.088		63.1502	256.787	248.423	1	189.453	7.57		WP_012778455.1	hypothetical protein
B2I23_RS00565	123028	123438	-	rplQ	1060.63	1334.45		1	1197.54	10.23	353.416	1721.53	1264.43	1	1113.12	10.12	691.425	1932.93	1359.98	1	1328.11	10.38		WP_012778456.1	50S ribosomal protein L17
B2I23_RS00570	123474	124496	-		426.119	1166.86		1	796.492	9.64	141.988	461.093	1505.18	1	702.752	9.46	555.573	1468.43	1475.24	1	1166.41	10.19		WP_012778457.1	DNA-directed RNA polymerase subunit alpha
B2I23_RS00575	124587	124976	-	rpsK		1075.41		0	358.469		372.446	1814.22	1529.92	1	1238.86	10.27	255.029	1537.02	2006.49	1	1266.18	10.31		WP_012778458.1	30S ribosomal protein S11
B2I23_RS00580	125068	125436	-	rpsM		174.863		0	58.2877		196.821		782.416	1	489.618	8.94	192.531	763.316	959.355	1	638.401	9.32		WP_012778459.1	30S ribosomal protein S13
B2I23_RS00585	125553	126158	-			532.38		0	177.46		119.846	778.38	762.274	1	553.5	9.11	304.809	488.627	614.907	1	469.448	8.87		WP_012778460.1	adenylate kinase
B2I23_RS00590	126155	127489	-	secY	326.532	483.329		1	404.93	8.66	163.207	353.332	605.537	1	374.025	8.55	276.725	421.968	544.297	1	414.33	8.69		WP_012778461.1	preprotein translocase subunit SecY
B2I23_RS00595	127644	128099	-			212.251		0	70.7505		159.27		295.465	1	227.367	7.83	31.1596	158.38	122.577	1	104.039	6.70		WP_012778462.1	50S ribosomal protein L15
B2I23_RS00600	128121	128315	-	rpmD	2235.49	992.684		1	1614.09	10.66			1085.75	0	361.917		291.462	888.88	477.736	1	552.692	9.11		WP_012778463.1	50S ribosomal protein L30
B2I23_RS00605	128316	128915	-	rpsE		376.393		0	125.464			393.082	481.186	1	437.134	8.77	47.3626	637.956	869.479	1	518.266	9.02		WP_012778464.1	30S ribosomal protein S5
B2I23_RS00610	128984	129346	-	rplR		355.507		0	118.502			649.722	795.348	1	722.535	9.50	117.428	815.724	821.231	1	584.795	9.19		WP_012778465.1	50S ribosomal protein L18
B2I23_RS00615	129355	129888	-	rplF	816.329	543.745		1	680.037	9.41			684.833	0	228.278		266.082	432.788	628.034	1	442.301	8.79		WP_012778466.1	50S ribosomal protein L6
B2I23_RS00620	129931	130320	-	rpsH	1117.74	827.237		1	972.49	9.93	186.223	1209.48	1381.87	1	925.857	9.85	473.626	1370.36	1624.3	1	1156.09	10.18		WP_012778467.1	30S ribosomal protein S8
B2I23_RS00625	130335	130640	-	rpsN		1054.32		0	351.44		237.343	770.749	817.701	1	608.598	9.25	371.471	1038.48	1095.98	1	835.311	9.71		WP_012778468.1	30S ribosomal protein S14
B2I23_RS00630	130662	131219	-	rplE		693.811		0	231.27			422.669	586.391	1	504.53	8.98	331.029	918.947	801.363	1	683.78	9.42		WP_012778469.1	50S ribosomal protein L5
B2I23_RS00635	131212	131520	-	rplX		313.226		0	104.409				186.868	0	62.2894		551.797	724.552	482.374	1	586.241	9.20		WP_012778470.1	50S ribosomal protein L24
B2I23_RS00640	131533	131901	-	rplN		349.726		0	116.575				365.127	0	121.709		38.5062	645.883	403.939	1	362.776	8.50		WP_012778471.1	50S ribosomal protein L14
B2I23_RS00645	132028	132267	-	rpsQ		403.278		0	134.426				641.581	0	213.86			812.491	1086.85	1	949.67	9.89		WP_012778472.1	30S ribosomal protein S17
B2I23_RS00650	132278	132481	-	rpmC		790.741		0	263.58		356.014		943.501	1	649.758	9.34	69.6509	672.651	547.991	1	430.098	8.75		WP_012778473.1	50S ribosomal protein L29
B2I23_RS00655	132489	132902	-	rplP		467.569		0	155.856		175.427		929.827	1	552.627	9.11	171.604	802.461	855.078	1	609.714	9.25		WP_031934749.1	50S ribosomal protein L16
B2I23_RS00660	132964	133647	-	rpsC		990.507		0	330.169		212.359	689.617	1069.3	1	657.093	9.36	457.008	1267.04	1171.29	1	965.114	9.91		WP_012778475.1	30S ribosomal protein S3
B2I23_RS00665	133647	134042	-	rplV		651.762		0	217.254				631.86	0	210.62		609.973	911.887	1129.19	1	883.684	9.79		WP_012778476.1	50S ribosomal protein L22
B2I23_RS00670	134046	134324	-	rpsS		231.27		0	77.0901				206.962	0	68.9872			25.8858	267.121	1	146.503	7.19		WP_012778477.1	30S ribosomal protein S19
B2I23_RS00675	134337	135173	-	rplB	520.812	963.627		1	742.22	9.54	694.164	3944.91	1402.74	1	2013.94	10.98	254.638	698.917	957.184	1	636.913	9.31		WP_012778478.1	50S ribosomal protein L2
B2I23_RS00680	135202	135534	-	rplW		1065.72		0	355.24		436.198		982.601	1	709.4	9.47	341.352	1388.04	1119.02	1	949.471	9.89		WP_012778479.1	50S ribosomal protein L23
B2I23_RS00685	135531	136154	-	rplD		361.916		0	120.639		232.779	377.963	524.369	1	378.37	8.56	455.41	983.786	776.32	1	738.505	9.53		WP_012778480.1	50S ribosomal protein L4
B2I23_RS00690	136151	136816	-	rplC				0					173.4	0	57.8001			97.5966	55.951	1	76.7738	6.26		WP_012778481.1	50S ribosomal protein L3
B2I23_RS00695	136836	137150	-	rpsJ		1126.62		0	375.539				1344.26	0	448.088		405.965	1490.28	887.223	1	927.824	9.86		WP_015452332.1	30S ribosomal protein S10
B2I23_RS00700	137237	138415	-	tuf		136.82		0	45.6068		184.801	200.042	750.96	1	378.601	8.56	180.773	1194.5	474.089	1	616.455	9.27		WP_012778370.1	elongation factor Tu
B2I23_RS00705	138506	140611	-	fusA	1655.92	873.194		1	1264.55	10.30	448.314	1791.83	987.047	1	1075.73	10.07	418.302	1049.37	1176.65	1	881.44	9.78		WP_012778483.1	elongation factor G
B2I23_RS00710	140636	141106	-	rpsG				0					449.515	0	149.838		60.3345	276.006	237.346	1	191.229	7.58		WP_012778484.1	30S ribosomal protein S7
B2I23_RS00715	141183	141557	-		1162.45	1548.59		1	1355.52	10.40	581.015	628.931	1539.79	1	916.58	9.84	265.231	1771.83	1540.22	1	1192.43	10.22		WP_012778485.1	30S ribosomal protein S12
B2I23_RS00720	142267	142782	+			625.237		0	208.412		844.499	457.072	895.229	1	732.267	9.52	330.437	1329.66	938.806	1	866.301	9.76		WP_012778486.1	biotin/lipoyl-binding protein
B2I23_RS00725	142779	144110	+	accC	327.267	629.743		1	478.505	8.90	381.673		679.151	1	530.412	9.05	565.365	943.433	629.449	1	712.749	9.48		WP_012778487.1	acetyl-CoA carboxylase biotin carboxylase subunit
B2I23_RS00730	144148	144741	+		733.872	814.703		1	774.287	9.60	366.803	397.052	583.255	1	449.037	8.81	119.603	583.608	658.696	1	453.969	8.83		WP_015452333.1	leucyl/phenylalanyl-tRNA--protein transferase
B2I23_RS00735	144829	147291	-		530.962	1545.65	31.4151	1	702.677	9.46	471.795	957.568	1172.19	1	867.186	9.76	386.516	923.661	968.273	1	759.483	9.57		WP_012778489.1	endopeptidase La
B2I23_RS00740	147548	148822	-	clpX	19830.1	4402.85	303.433	1	8178.78	13.00	1481.02	14058.5	4891.11	1	6810.19	12.73	913.82	1580.38	2995.68	1	1829.96	10.84		WP_012778490.1	ATP-dependent Clp protease ATP-binding subunit ClpX
B2I23_RS00745	149098	149748	-			842.485		0	280.828		557.81	1086.86	1212.2	1	952.292	9.90	414.696	942.984	887.223	1	748.301	9.55		WP_012778491.1	ATP-dependent Clp protease proteolytic subunit
B2I23_RS00750	150384	152003	-	ettA		159.32		0	53.1065		134.494	291.172	415.839	1	280.502	8.13	114.021	361.107	483.044	1	319.391	8.32		WP_012778492.1	energy-dependent translational throttle protein EttA
B2I23_RS00755	152151	153104	+		456.939	1521.8		1	989.371	9.95	228.387	1730.55	1150	1	1036.31	10.02	580.862	1324.82	878.853	1	928.178	9.86		WP_012778493.1	alpha/beta hydrolase
B2I23_RS00765	153729	154208	-	smpB		134.426		0	44.8086				120.296	0	40.0988		88.8049	165.508	232.896	1	162.403	7.34		WP_012778494.1	SsrA-binding protein SmpB
B2I23_RS00770	154283	155161	-		495.927	477.143		1	486.535	8.93	165.249	1073.26	744.497	1	661.002	9.37	177.812	657.306	423.929	1	419.682	8.71		WP_012778495.1	4-hydroxy-tetrahydrodipicolinate synthase
B2I23_RS00775	155720	158650	+	polA	148.727	143.094		1	145.911	7.19	24.7789		242.973	1	133.876	7.06	77.5642	194.66	127.135	1	133.12	7.06		WP_012778496.1	DNA polymerase I
B2I23_RS00780	158701	159339	-			504.886		0	168.295		227.314		301.212	1	264.263	8.05	133.416	248.65	320.733	1	234.266	7.87		WP_012778497.1	2,3-bisphosphoglycerate-dependent phosphoglycerate mutase
B2I23_RS00785	159332	160174	-		1034.21	918.498	91.7858	1	681.498	9.41	344.612	559.547	662.13	1	522.096	9.03	202.26	574.002	353.626	1	376.63	8.56		WP_012778498.1	4-hydroxy-tetrahydrodipicolinate reductase
B2I23_RS00790	160227	161273	-			770.349		0	256.783		346.833	225.262	588.269	1	386.788	8.60	379.987	620.815	551.655	1	517.485	9.02		WP_012778499.1	glucokinase
B2I23_RS00795	161921	162526	-		719.34	1437.43		1	1078.38	10.07	359.539	1167.57	1397.5	1	974.871	9.93	304.809	750.817	676.398	1	577.341	9.17		WP_012778500.1	SCO family protein
B2I23_RS00800	162853	163752	-		484.355	250.928		1	367.642	8.52	322.786	262.055	320.79	1	301.877	8.24	78.9377	272.837	269.124	1	206.966	7.69		WP_012778501.1	LysR family transcriptional regulator
B2I23_RS00805	163794	164759	-	trxB	451.263	434.171		1	442.717	8.79	225.549	244.15	338.723	1	269.474	8.07	88.2533	299.054	501.474	1	296.26	8.21		WP_012778502.1	thioredoxin-disulfide reductase
B2I23_RS00810	165154	167025	-		465.726	482.555	82.6661	1	343.649	8.42	116.389	377.963	390.706	1	295.02	8.20	197.344	408.946	368.255	1	324.848	8.34		WP_012778503.1	hypothetical protein
B2I23_RS00815	167081	168841	-			256.486	43.9383	1	150.212	7.23	164.967		240.456	1	202.712	7.66	129.097	250.171	243.344	1	207.537	7.70		WP_054105243.1	arginine--tRNA ligase
B2I23_RS00820	168888	170120	-		707.088	183.159		1	445.124	8.80	58.9026	191.281	312.205	1	187.463	7.55	195.904	205.008	241.774	1	214.229	7.74		WP_012778505.1	deoxyguanosinetriphosphate triphosphohydrolase
B2I23_RS00825	170216	170545	+	erpA		391.057		0	130.352		220.082		466.604	1	343.343	8.42	129.171	481.476	282.298	1	297.648	8.22		WP_012778506.1	iron-sulfur cluster insertion protein ErpA
B2I23_RS00830	170560	171405	+	xth		266.945		0	88.9817		85.8474	557.563	250.262	1	297.891	8.22	184.748	315.862	396.419	1	299.01	8.22		WP_012778507.1	exodeoxyribonuclease III
B2I23_RS00835	171696	173744	-	rpoD		1275.37	37.7625	1	656.568	9.36	567.121	3453.13	1418.43	1	1812.89	10.82	270.445	986.921	818.376	1	691.914	9.43		WP_012778508.1	RNA polymerase sigma factor RpoD
B2I23_RS00840	174233	175231	+			96.8836		0	32.2945				269.734	0	89.9112		28.446	180.734	279.755	1	162.978	7.35		WP_012778509.1	NAD(P)H-quinone oxidoreductase
B2I23_RS00845	175401	176828	+		1221.06	2191.48		1	1706.27	10.74	813.747	1651.6	1752.22	1	1405.86	10.46	646.758	1400.93	1095.98	1	1047.89	10.03		WP_012778510.1	hypothetical protein
B2I23_RS00850	177129	177596	+	rplM		1102.98	330.664	1	716.823	9.49	931.114	503.951	3125.65	1	1520.24	10.57	1518.03	3935.14	3463.58	1	2972.25	11.54		WP_012778511.1	50S ribosomal protein L13
B2I23_RS00855	177599	178111	+	rpsI	849.746	1760.9		1	1305.32	10.35	1132.58	919.489	2476.28	1	1509.45	10.56	1717.24	4139.01	3159.76	1	3005.34	11.55		WP_012778512.1	30S ribosomal protein S9
B2I23_RS00860	178272	179207	+	argC		344.682		0	114.894		155.186		308.452	1	231.819	7.86	91.0819	516.97	437.924	1	348.659	8.45		WP_015452334.1	N-acetyl-gamma-glutamyl-phosphate reductase
B2I23_RS00865	179242	179985	-	truA		43.3632		0	14.4544				258.702	0	86.234		57.2935	29.1216	25.0426	1	37.1525	5.22		WP_012778514.1	tRNA pseudouridine(38-40) synthase TruA
B2I23_RS00870	179985	180896	-			70.7505		0	23.5835			258.606	126.628	1	192.617	7.59	62.3192	79.1902	122.577	1	88.0288	6.46		WP_089078512.1	methionyl-tRNA formyltransferase
B2I23_RS00875	180948	181460	-			62.8893		0	20.9631			1379.23	262.635	1	820.935	9.68	27.6974	211.174	145.276	1	128.049	7.00		WP_012778516.1	peptide deformylase
B2I23_RS00880	182052	182408	+			90.3704		0	30.1235				377.401	0	125.8		159.202	101.151	156.569	1	138.974	7.12		WP_012778517.1	EamA family transporter
B2I23_RS00885	182525	184180	-		263.237	779.281	46.7243	1	363.081	8.50	394.711	427.263	743.862	1	521.945	9.03	231.665	811.183	956.337	1	666.395	9.38		WP_015452336.1	acyl-CoA dehydrogenase family protein
B2I23_RS00890	184406	185356	+		458.38	542.792		1	500.586	8.97	76.369	248.001	425.022	1	249.797	7.96	164.35	379.713	372.242	1	305.435	8.25		WP_012778519.1	aspartate carbamoyltransferase catalytic subunit
B2I23_RS00895	185353	186648	+		672.716	298.724		1	485.72	8.92	168.118	363.965	415.839	1	315.974	8.30	230.235	300.923	460.042	1	330.4	8.37		WP_012778520.1	amidohydrolase family protein
B2I23_RS00900	186656	187273	+	plsY		156.613		0	52.2043		352.558		436.026	1	394.292	8.62	160.941	444.08	241.187	1	282.069	8.14		WP_012778521.1	glycerol-3-phosphate 1-O-acyltransferase PlsY
B2I23_RS00910	188668	191181	+	topA	173.397	436.323	30.7778	1	213.499	7.74	231.112	469.071	451.71	1	383.964	8.58	254.334	545.826	548.427	1	449.529	8.81		WP_012778525.1	type I DNA topoisomerase
B2I23_RS00915	192026	193033	+		432.46	800.154		1	616.307	9.27	216.152	233.977	821.071	1	423.733	8.73	422.88	766.637	905.707	1	698.408	9.45		WP_012778526.1	aspartate-semialdehyde dehydrogenase
B2I23_RS00920	193090	193956	+		524.573	2212.93		1	1368.75	10.42	1136.16	1135.25	1991.91	1	1421.11	10.47	1008.81	2294.4	2264.5	1	1855.9	10.86		WP_012778527.1	lytic murein transglycosylase
B2I23_RS00925	193990	194169	-			179.235		0	59.7449		403.483		427.721	1	415.602	8.70	315.751	200.615	103.509	1	206.625	7.69		WP_012778528.1	hypothetical protein
B2I23_RS00930	194365	194724	-			268.852		0	89.6173				160.395	0	53.4651		39.4688	180.554	51.7547	1	90.5924	6.50		WP_012778529.1	hypothetical protein
B2I23_RS00940	195245	195778	-			1933.32		0	644.439		272.011	441.665	2234.72	1	982.799	9.94	957.896	1920.5	2128.34	1	1668.91	10.70		WP_012778530.1	peroxiredoxin
B2I23_RS00945	196311	196679	+			87.4315		0	29.1438		393.642		521.61	1	457.626	8.84	462.074	528.45	706.893	1	565.806	9.14		WP_012778531.1	response regulator
B2I23_RS00955	197914	198597	-			47.167		0	15.7223				140.698	0	46.8992		103.865	179.498	217.914	1	167.093	7.38		WP_012778532.1	RlmE family RNA methyltransferase
B2I23_RS00965	199165	200220	-			91.6541		0	30.5514		206.326		729.069	1	467.698	8.87	282.561	1436.22	864.539	1	861.107	9.75		WP_012778533.1	porin
B2I23_RS00970	200770	203187	-			426.961		0	142.32		180.216	390.156	326.362	1	298.911	8.22	252.679	630.22	462.325	1	448.408	8.81		WP_012778535.1	phenylalanine--tRNA ligase subunit beta
B2I23_RS00975	203200	204300	-	pheS	791.862	410.237		1	601.049	9.23	65.9645		349.635	1	207.8	7.70	245.202	505.091	389.218	1	379.837	8.57		WP_012778536.1	phenylalanine--tRNA ligase subunit alpha
B2I23_RS00980	204519	204890	-	rplT		1561.08		0	520.359		976.168	1268.01	2535.28	1	1593.15	10.64	1222.26	2737.43	2303.92	1	2087.87	11.03		WP_012778537.1	50S ribosomal protein L20
B2I23_RS00985	204935	205138	-	rpmI		632.593		0	210.864		356.014		1887	1	1121.51	10.13	139.302	1274.5	821.986	1	745.261	9.54		WP_012778538.1	50S ribosomal protein L35
B2I23_RS00990	205286	205852	-		768.818	1024.2		1	896.508	9.81	640.449	415.96	1188.11	1	748.174	9.55	476.132	1808.72	1380.13	1	1221.66	10.25		WP_076778740.1	translation initiation factor IF-3
B2I23_RS00995	206105	207925	+	lepA	478.77	974.422		1	726.596	9.51	358.947	777.097	908.994	1	681.68	9.41	304.307	809.071	757.136	1	623.505	9.28		WP_012778540.1	elongation factor 4
B2I23_RS01000	208495	209316	+			78.4969	94.1307	1	86.3138	6.43	88.3539		70.2461	1	79.3	6.31	17.2856	123.005	158.664	1	99.6515	6.64		WP_012778541.1	methyltransferase domain-containing protein
B2I23_RS01005	209574	211049	-			349.726		0	116.575		147.616	319.579	352.087	1	273.094	8.09	250.29	523.557	340.824	1	371.557	8.54		WP_012778542.1	NTP/NDP exchange transporter
B2I23_RS01010	211687	211872	-			1040.72		0	346.906		390.467	1268.01	827.846	1	828.773	9.69	229.174	698.917	400.681	1	442.924	8.79		WP_012778543.1	hypothetical protein
B2I23_RS01015	211990	212415	-		1023.29	302.932		1	663.109	9.37			90.3635	0	30.1212			84.767	131.209	1	107.988	6.75		WP_012778544.1	(deoxy)nucleoside triphosphate pyrophosphohydrolase
B2I23_RS01020	212548	213798	-	argJ	348.457	103.157	61.8509	1	171.155	7.42	116.11		169.242	1	142.676	7.16	238.517	259.789	208.508	1	235.605	7.88		WP_012778545.1	bifunctional glutamate N-acetyltransferase/amino-acid acetyltransferase ArgJ
B2I23_RS01025	214106	216778	+	secA	163.083	591.414		1	377.248	8.56	217.365	264.702	590.456	1	357.507	8.48	398.675	580.906	710.974	1	563.518	9.14		WP_012778546.1	preprotein translocase subunit SecA
B2I23_RS01030	216936	217937	+	galE		193.187		0	64.3957				172.881	0	57.627		42.5413	93.7005	167.35	1	101.197	6.66		WP_012778547.1	UDP-glucose 4-epimerase GalE
B2I23_RS01035	218396	218803	+	rpsF	4273.72	5851.48	379.291	1	3501.5	11.77	2492.1	3468.37	5661.01	1	3873.83	11.92	3447.72	8443.54	7169.55	1	6353.6	12.63		WP_012778548.1	30S ribosomal protein S6
B2I23_RS01040	218816	219067	+	rpsR		2304.44		0	768.148				2138.6	0	712.868		1296.83	3181.18	1922.32	1	2133.44	11.06		WP_012778549.1	30S ribosomal protein S18
B2I23_RS01045	219457	219996	+	rplI	1614.52	1194.9		1	1404.71	10.46	672.471	436.758	1497.02	1	868.75	9.76	499.939	1952.65	1932.18	1	1461.59	10.51		WP_012778550.1	50S ribosomal protein L9
B2I23_RS01050	220216	221730	+			724.037		0	241.346		287.631	1556.76	546.297	1	796.896	9.64	262.605	533.914	479.628	1	425.382	8.73		WP_012778551.1	replicative DNA helicase
B2I23_RS01055	221767	222879	+	alr	391.662	86.9602		1	239.311	7.90	130.507		121.053	1	125.78	6.97	25.5324	129.778	117.18	1	90.8303	6.51		WP_012778552.1	alanine racemase
B2I23_RS01060	222945	224384	+	radA		268.852		0	89.6173		353.048		387.622	1	370.335	8.53	167.743	275.846	245.835	1	229.808	7.84		WP_012778553.1	DNA repair protein RadA
B2I23_RS01065	224375	224845	+			616.476		0	205.492		154.197		449.515	1	301.856	8.24	120.669	383.341	158.231	1	220.747	7.79		WP_012778554.1	CvpA family protein
B2I23_RS01070	225095	226561	+		297.151	703.743		1	500.447	8.97	297.043	482.309	341.127	1	373.493	8.54	213.083	349.538	482.62	1	348.414	8.44		WP_012778555.1	amidophosphoribosyltransferase
B2I23_RS01075	226558	227331	+			416.825		0	138.942		93.8332	304.715	198.94	1	199.163	7.64	36.7152	177.288	144.432	1	119.478	6.90		WP_012778556.1	SDR family NAD(P)-dependent oxidoreductase
B2I23_RS01080	227543	228088	-			886.325		0	295.442		133.016	431.958	987.047	1	517.341	9.01	338.304	317.457	545.984	1	400.582	8.65		WP_015452339.1	disulfide bond formation protein B
B2I23_RS01085	228621	228887	+			724.994		0	241.665		544.022	883.33	72.0877	1	499.813	8.97		108.197	69.7816	1	88.9893	6.48		WP_012778558.1	hypothetical protein
B2I23_RS01090	230117	231163	-			92.4419		0	30.814			225.262	441.202	1	333.232	8.38	108.568	296.612	284.725	1	229.968	7.85		WP_012778559.1	ATP-binding cassette domain-containing protein
B2I23_RS01095	231160	232005	-		515.272	343.215		1	429.243	8.75	257.542	278.781	432.271	1	322.865	8.33	285.519	589.04	506.535	1	460.365	8.85		WP_012778560.1	ABC transporter permease subunit
B2I23_RS01100	232077	233006	-		937.462	277.525		1	607.493	9.25	312.374		952.023	1	632.199	9.30	381.957	1226.99	1041.77	1	883.572	9.79		WP_012778561.1	ABC transporter substrate-binding protein
B2I23_RS01105	233546	234481	+			310.214		0	103.405				267.325	0	89.1085		60.7213	239.195	139.34	1	146.419	7.19		WP_012778562.1	cation transporter
B2I23_RS01110	234463	234927	+	queF		208.143		0	69.3811				124.177	0	41.3923		122.226	108.72	160.273	1	130.406	7.03		WP_012778563.1	NADPH-dependent 7-cyano-7-deazaguanine reductase QueF
B2I23_RS01115	234948	235460	-	nusB		566.004		0	188.668		141.573	459.745	225.116	1	275.478	8.11		211.174	290.553	1	250.863	7.97		WP_012778564.1	transcription antitermination factor NusB
B2I23_RS01120	235466	235915	-			71.6938	171.945	1	121.82	6.93		524.109	641.581	1	582.845	9.19	126.3	417.28	538.249	1	360.61	8.49		WP_012778565.1	6,7-dimethyl-8-ribityllumazine synthase
B2I23_RS01125	235979	236593	-			314.753		0	104.918			383.494	312.966	1	348.23	8.44	46.2074	58.7166	90.8863	1	65.2701	6.03		WP_012778566.1	riboflavin synthase
B2I23_RS01130	236575	237669	-	ribD		117.853		0	39.2843			430.775	193.353	1	312.064	8.29	103.808	118.72	187.168	1	136.565	7.09		WP_012778567.1	bifunctional diaminohydroxyphosphoribosylaminopyrimidine deaminase/5-amino-6-(5-phosphoribosylamino)uracil reductase RibD
B2I23_RS01135	237813	239114	-		669.616	1833.64		1	1251.63	10.29	334.686	3260.59	1241.77	1	1612.35	10.65	523.826	721.105	715.503	1	653.478	9.35		WP_012778568.1	serine hydroxymethyltransferase
B2I23_RS01140	239226	240521	-			1468.73	59.7033	1	764.216	9.58	280.196	363.965	831.679	1	491.947	8.94	383.725	640.854	675.686	1	566.755	9.15		WP_012778569.1	L,D-transpeptidase family protein
B2I23_RS01145	240720	241235	-		5068.83	7002.65	149.952	1	4073.81	11.99	703.749	3656.57	3431.71	1	2597.35	11.34	605.801	2547.35	2166.48	1	1773.21	10.79		WP_012778570.1	winged helix DNA-binding protein
B2I23_RS01150	241559	242590	+	hemB		656.084	68.4133	1	362.249	8.50	128.43	417.063	714.759	1	420.084	8.71	251.261	638.563	658.946	1	516.256	9.01		WP_045490431.1	porphobilinogen synthase
B2I23_RS01155	242886	245147	-	parC	192.714	584.771		1	388.743	8.60	192.644	417.063	391.415	1	333.708	8.38	62.8151	450.187	461.262	1	324.755	8.34		WP_015452341.1	DNA topoisomerase IV subunit A
B2I23_RS01160	245482	246771	-		337.922	875.332		1	606.627	9.24	394.1	914.144	820.627	1	709.623	9.47	330.437	767.003	924.363	1	673.934	9.40		WP_012778574.1	citrate synthase
B2I23_RS01165	246969	247331	+			266.63		0	88.8767				53.0232	0	17.6744			179.061	102.654	1	140.858	7.14		WP_012778575.1	hypothetical protein
B2I23_RS01170	247422	248606	+			136.128		0	45.3758				113.698	0	37.8993			97.5142	110.061	1	103.787	6.70		WP_012778576.1	ComEC/Rec2 family competence protein
B2I23_RS01175	249430	249879	+			215.082		0	71.6938				256.632	0	85.5441		63.1502	192.591	331.23	1	195.657	7.61		WP_012778577.1	nucleoside deaminase
B2I23_RS01180	250189	250821	+	ribB		356.77		0	118.923		573.672	372.589	273.66	1	406.641	8.67	179.574	479.195	412.075	1	356.948	8.48		WP_012778578.1	3,4-dihydroxy-2-butanone-4-phosphate synthase
B2I23_RS01185	251036	251953	-			105.432		0	35.144		79.1143		272.567	1	175.841	7.46	77.3899	157.345	263.847	1	166.194	7.38		WP_012778579.1	protoheme IX farnesyltransferase
B2I23_RS01190	252731	252916	-			1907.98		0	635.994		390.467	1268.01	2690.5	1	1449.66	10.50	458.348	2795.67	2504.26	1	1919.43	10.91		WP_012778580.1	50S ribosomal protein L32
B2I23_RS01195	253244	254425	+	nhaA	368.798	191.062		1	279.93	8.13			374.527	0	124.842		84.1468	299.395	236.443	1	206.662	7.69		WP_031934781.1	Na+/H+ antiporter NhaA
B2I23_RS01200	254456	255250	-			365.233		0	121.744		182.709	296.665	823.16	1	434.178	8.76	142.981	390.632	445.286	1	326.3	8.35		WP_012778582.1	ferredoxin--NADP reductase
B2I23_RS01205	255482	256264	-			370.83		0	123.61			602.424	344.143	1	473.284	8.89	308.492	451.961	356.929	1	372.461	8.54		WP_040055284.1	ferredoxin--NADP reductase
B2I23_RS01210	256439	257338	-			71.6938		0	23.8979		80.6966		85.5441	1	83.1203	6.38	47.3626	88.2707	103.509	1	79.7142	6.32		WP_012778584.1	UTP--glucose-1-phosphate uridylyltransferase
B2I23_RS01215	258016	258540	+			122.904		0	40.9679		276.674	898.473	219.971	1	465.039	8.86	54.1287	165.078	177.445	1	132.217	7.05		WP_012778585.1	disulfide bond formation protein B
B2I23_RS01220	258635	259480	-			381.35		0	127.117		85.8474	278.781	250.262	1	204.964	7.68	33.5905	153.663	242.256	1	143.17	7.16		WP_012778586.1	YihY/virulence factor BrkB family protein
B2I23_RS01225	260018	260767	+		1162.45	731.277		1	946.865	9.89	290.508	628.931	692.907	1	537.449	9.07	341.011	712.585	645.899	1	566.498	9.15		WP_012778587.1	electron transfer flavoprotein subunit beta/FixA family protein
B2I23_RS01230	260754	261710	+			134.847		0	44.9491		151.78		120.674	1	136.227	7.09	89.0833	316.959	311.502	1	239.181	7.90		WP_012778588.1	electron transfer flavoprotein subunit alpha/FixB family protein
B2I23_RS01235	261797	263218	+	argH		408.383	54.4131	1	231.398	7.85	204.295	497.572	297.78	1	333.216	8.38	89.929	568.833	563.405	1	407.389	8.67		WP_012778589.1	argininosuccinate lyase
B2I23_RS01240	263396	264691	+	lysA	672.716	348.512		1	510.614	9.00	112.079	181.982	623.759	1	305.94	8.26	405.652	702.153	661.31	1	589.705	9.20		WP_012778590.1	diaminopimelate decarboxylase
B2I23_RS01245	264924	265664	-	fliP		174.155		0	58.0517				77.9248	0	25.9749			58.4789	25.144	1	41.8114	5.39		WP_012778591.1	flagellar type III secretion system pore protein FliP
B2I23_RS01250	265661	266179	-		839.923			0	279.974				148.342	0	49.4475			69.5775	35.8992	1	52.7384	5.72		WP_012778592.1	flagellar basal body-associated FliL family protein
B2I23_RS01255	266198	266914	-	flgH		179.985		0	59.9948				53.6888	0	17.8963		99.085	20.1455	25.9856	1	48.4053	5.60		WP_012778593.1	flagellar basal body L-ring protein FlgH
B2I23_RS01260	266914	267441	-			61.1027		0	20.3676				36.4535	0	12.1512		0	41.0349	0	0				WP_012778594.1	MotE family protein
B2I23_RS01265	267438	268547	-	flgI		29.0651		0	9.68836		65.4297		52.0201	1	58.7249	5.88		39.0386	50.3559	1	44.6973	5.48		WP_012778595.1	flagellar basal body P-ring protein FlgI
B2I23_RS01270	268544	269002	-	flgA		70.2881		0	23.4294					0			0	15.7345	0	0				WP_012778596.1	flagellar basal body P-ring formation protein FlgA
B2I23_RS01275	269020	269808	-	flgG		122.67		0	40.89				73.1841	0	24.3947		18.0086	45.7677	70.8429	1	44.8731	5.49		WP_012778597.1	flagellar basal-body rod protein FlgG
B2I23_RS01280	269837	270163	-					0					58.8606	0	19.6202		0	22.0861	0	0				WP_012778598.1	flagellar hook-basal body complex protein FliE
B2I23_RS01285	270163	270567	-	flgC				0						0			0	35.6649	0	0				WP_012778599.1	flagellar basal body rod protein FlgC
B2I23_RS01290	270572	270964	-	flgB		82.0922		0	27.3641					0			0	36.7539	0	0				WP_012778600.1	flagellar basal body rod protein FlgB
B2I23_RS01295	271851	273248	+			1338.49	55.3472	1	696.919	9.44	831.209	843.523	1445.62	1	1040.12	10.02	874.074	1343.17	1492.67	1	1236.64	10.27		WP_012778601.1	DEAD/DEAH box helicase
B2I23_RS01300	273373	274056	+	nth		377.336		0	125.779		106.18		422.093	1	264.136	8.05	207.731	337.878	381.35	1	308.986	8.27		WP_012778602.1	endonuclease III
B2I23_RS01315	276316	278013	+		256.725	741.005		1	498.865	8.96	256.632	555.593	600.774	1	470.999	8.88	184.095	595.466	493.773	1	424.444	8.73		WP_012778604.1	ATP-binding cassette domain-containing protein
B2I23_RS01320	278018	279340	+		329.493	365.785		1	347.639	8.44	384.269	356.537	436.45	1	392.419	8.62	171.837	376.665	225.327	1	257.943	8.01		WP_012778605.1	HlyD family efflux transporter periplasmic adaptor subunit
B2I23_RS01325	279647	280927	+	dctA	680.593	906.667		1	793.63	9.63	623.65	736.453	1352.28	1	904.127	9.82	1064.83	2080.38	1629	1	1591.4	10.64		WP_012778606.1	C4-dicarboxylate transporter DctA
B2I23_RS01330	281500	282876	-		633.144	1077.75		1	855.447	9.74	527.429	1541.5	1271.98	1	1113.64	10.12	639.756	1316.46	1082.45	1	1012.89	9.98		WP_012778607.1	VWA domain-containing protein
B2I23_RS01335	283600	284022	-		1030.54	1372.86	182.921	1	862.108	9.75	515.085	2230.25	1683.58	1	1476.31	10.53	638.22	2578.12	1673.77	1	1630.04	10.67		WP_012778609.1	nucleoside-diphosphate kinase
B2I23_RS01340	284197	284622	-			227.199		0	75.7329		170.486	553.636	225.909	1	316.677	8.31	266.832	389.928	174.945	1	277.235	8.11		WP_012778610.1	DNA polymerase III subunit chi
B2I23_RS01345	284619	286103	-			760.389		0	253.463		537.977	1111.75	1244.28	1	964.667	9.91	564.524	1585.47	1405.22	1	1185.07	10.21		WP_012778611.1	leucyl aminopeptidase
B2I23_RS01350	286320	287405	+			178.244		0	59.4148			217.172	194.956	1	206.064	7.69	78.5016	266.009	205.875	1	183.462	7.52		WP_012778612.1	YjgP/YjgQ family permease							#REF!
B2I23_RS01355	287446	288531	+			86.4939		0	28.8313		64.9034		223.607	1	144.255	7.17	25.3955	193.623	183.153	1	134.057	7.07		WP_012778613.1	LptF/LptG family permease
B2I23_RS01360	288534	290822	+	lptD	190.441	140.945		1	165.693	7.37	158.643	103.036	126.13	1	129.27	7.01	68.2816	160.913	162.793	1	130.663	7.03		WP_015452350.1	LPS-assembly protein LptD
B2I23_RS01365	290880	291833	+			101.454		0	33.8178			247.221	201.755	1	224.488	7.81	119.151	189.26	312.481	1	206.964	7.69		WP_012778615.1	peptidylprolyl isomerase
B2I23_RS01370	291851	292882	+	pdxA			74.9762	0	24.9921		211.125		186.506	1	198.815	7.64	27.5364	146.962	234.702	1	136.4	7.09		WP_012778616.1	4-hydroxythreonine-4-phosphate dehydrogenase PdxA
B2I23_RS01375	292866	293720	+	rsmA		37.7336		0	12.5779				45.0232	0	15.0077		116.329	42.2348	108.957	1	89.1737	6.48		WP_012778617.1	16S rRNA (adenine(1518)-N(6)/adenine(1519)-N(6))-dimethyltransferase RsmA
B2I23_RS01380	293849	295633	+	mutL	244.213	415.704	43.3476	1	234.421	7.87	325.499	396.385	269.572	1	330.485	8.37	127.362	234.669	375.765	1	245.932	7.94		WP_012778618.1	DNA mismatch repair endonuclease MutL
B2I23_RS01385	295686	295901	+			597.449		0	199.15		336.236	1091.89	445.542	1	624.557	9.29	131.563	200.615	345.031	1	225.736	7.82		WP_012778619.1	DUF2093 domain-containing protein
B2I23_RS01390	295898	296914	-	lpxK		222.061		0	74.0202		71.4129		113.554	1	92.4835	6.53	153.684	170.434	219.843	1	181.32	7.50		WP_012778620.1	tetraacyldisaccharide 4\'-kinase
B2I23_RS01395	296970	298292	-	kdtA		292.628		0	97.5426				320.063	0	106.688		139.618	338.453	352.073	1	276.714	8.11		WP_012778621.1	3-deoxy-D-manno-octulosonic acid transferase
B2I23_RS01400	298378	298620	-			929.365		0	309.788				554.453	0	184.818		58.4724	505.253	76.6736	1	213.466	7.74		WP_012778622.1	DUF4170 domain-containing protein
B2I23_RS01405	298692	299552	-			187.353		0	62.4511			273.925	514.159	1	394.042	8.62	148.524	293.583	389.513	1	277.207	8.11		WP_012778623.1	3\'(2\'),5\'-bisphosphate nucleotidase CysQ
B2I23_RS01410	299899	300468	-	rsmD		396.203		0	132.068		127.416		337.674	1	232.545	7.86	224.349	291.42	294.185	1	269.985	8.08		WP_012778624.1	16S rRNA (guanine(966)-N(2))-methyltransferase RsmD
B2I23_RS01415	300561	301625	-		409.314	363.518		1	386.416	8.59	136.389	221.455	596.399	1	318.081	8.31	200.124	495.039	559.825	1	418.329	8.71		WP_012778625.1	rRNA pseudouridine synthase
B2I23_RS01420	303485	303679	+			496.342		0	165.447		1117.34		690.933	1	904.135	9.82	582.924	333.33	859.924	1	592.059	9.21		WP_015452351.1	DUF1674 domain-containing protein
B2I23_RS01425	303779	304711	-	prs	1401.67	726.159		1	1063.92	10.06	155.685		660.148	1	407.916	8.67	228.437	681.188	519.211	1	476.279	8.90		WP_012778628.1	ribose-phosphate pyrophosphokinase
B2I23_RS01430	305038	306126	-			296.256		0	98.7518			433.148	353.488	1	393.318	8.62	52.1902	258.644	222.417	1	177.75	7.47		WP_012778629.1	SAM-dependent methyltransferase
B2I23_RS01435	306116	306982	-			223.268		0	74.4227		167.536		222	1	194.768	7.61	49.1653	166.601	128.939	1	114.902	6.84		WP_012778630.1	prolipoprotein diacylglyceryl transferase
B2I23_RS01440	307144	307428	+		1529.54	905.606		1	1217.57	10.25		827.541	472.744	1	650.142	9.34	249.277	734.885	457.62	1	480.594	8.91		WP_012778631.1	accessory factor UbiK family protein
B2I23_RS01450	308194	310656	+			130.988		0	43.6625		88.4615		171.922	1	130.192	7.02	115.378	343.074	211.81	1	223.42	7.80		WP_012778632.1	PAS domain-containing sensor histidine kinase
B2I23_RS01455	310788	312350	-	guaA	278.899	536.672		1	407.786	8.67	139.399	150.895	431.004	1	240.433	7.91	136.361	411.242	464.898	1	337.5	8.40		WP_012778633.1	glutamine-hydrolyzing GMP synthase
B2I23_RS01460	312515	314086	-			266.8		0	88.9332		231.002	150.031	342.829	1	241.287	7.91	144.619	477.801	497.793	1	373.404	8.54		WP_012778634.1	TerC family protein
B2I23_RS01465	314441	314782	+		1274.62	660.338		1	967.479	9.92	212.359		731.627	1	471.993	8.88	415.462	739.109	544.786	1	566.452	9.15		WP_012778635.1	ferredoxin family protein
B2I23_RS01470	315098	315664	+		3844.09	2503.59	136.465	1	2161.38	11.08	768.539	2079.8	4345.1	1	2397.81	11.23	1754.17	5184.15	5684.8	1	4207.71	12.04		WP_012778636.1	CarD family transcriptional regulator
B2I23_RS01475	316007	316582	+		3027.22	2128.41	134.332	1	1763.32	10.78	756.53	1637.84	2706.67	1	1700.35	10.73	2762.82	3147.15	3525.79	1	3145.25	11.62		WP_012778637.1	50S ribosomal protein L25/general stress protein Ctc
B2I23_RS01480	316727	318532	-	aspS		857.468	42.8435	1	450.156	8.81	442.357	391.776	916.544	1	583.559	9.19	479.92	803.794	897.54	1	727.085	9.51		WP_015452353.1	aspartate--tRNA ligase
B2I23_RS01485	319014	320204	-	carA		162.53		0	54.1767		182.939	198.026	355.536	1	245.5	7.94	214.742	303.197	531.887	1	349.942	8.45		WP_012778639.1	glutamine-hydrolyzing carbamoyl-phosphate synthase small subunit
B2I23_RS01490	320563	321219	+		663.5	1325.84		1	994.673	9.96	884.346	2153.87	2080.01	1	1706.08	10.74	1146.22	2275.47	1701.52	1	1707.74	10.74		WP_012778640.1	tetratricopeptide repeat protein
B2I23_RS01495	321230	322642	+	der		456.649		0	152.216		256.995	166.914	517.624	1	313.844	8.29	191.059	408.897	501.065	1	367.007	8.52		WP_012778641.1	ribosome biogenesis GTPase Der
B2I23_RS01500	323496	324737	-		11582.4	3350.91	249.196	1	5060.84	12.31	1637.32	9874.52	3471.36	1	4994.4	12.29	812.257	1407.21	2085.19	1	1434.89	10.49		WP_012778642.1	methionine adenosyltransferase
B2I23_RS01505	324822	325256	-		1002.11	3114.97	177.875	1	1431.65	10.48	1001.75	1084.36	3451.26	1	1845.79	10.85	1796.51	2805.85	2527.06	1	2376.47	11.21		WP_012778643.1	helix-turn-helix domain-containing protein
B2I23_RS01510	325390	326946	-	lnt		849.551	49.6952	1	449.623	8.81	326.518	757.383	383.218	1	489.04	8.93	209.892	436.019	203.429	1	283.113	8.15		WP_012778644.1	apolipoprotein N-acyltransferase
B2I23_RS01515	327028	327990	-		452.669	770.541		1	611.605	9.26	150.835		539.647	1	345.241	8.43	118.038	397.481	464.341	1	326.62	8.35		WP_012778645.1	CBS domain-containing protein
B2I23_RS01520	328008	328508	-	ybeY	811.769	781.022	288.177	1	626.989	9.29	270.491	878.395	537.638	1	562.175	9.13	105.838	685.902	693.918	1	495.219	8.95		WP_040055295.1	rRNA maturation RNase YbeY
B2I23_RS01525	328775	330148	-	miaB	634.527	446.13		1	540.328	9.08	158.574	343.303	518.308	1	340.062	8.41	196.482	452.041	406.805	1	351.776	8.46		WP_015452357.1	tRNA (N6-isopentenyl adenosine(37)-C2)-methylthiotransferase MiaB
B2I23_RS01530	330330	330950	-	tsaB		207.808		0	69.2694				92.9827	0	30.9942		45.761	127.929	180.016	1	117.902	6.88		WP_012778648.1	tRNA (adenosine(37)-N6)-threonylcarbamoyltransferase complex dimerization subunit type 1 TsaB
B2I23_RS01535	330966	331535	-			566.004		0	188.668		509.663	413.77	945.488	1	622.973	9.28	199.422	1026.3	686.431	1	637.386	9.32		WP_012778649.1	NifU family protein
B2I23_RS01540	331682	332218	-			120.157		0	40.0524				322.583	0	107.528		26.4596	295.879	208.175	1	176.838	7.47		WP_012778650.1	hypothetical protein
B2I23_RS01545	332539	333717	+			218.912		0	72.9708			600.125	326.504	1	463.315	8.86	144.619	361.414	205.438	1	237.157	7.89		WP_012778651.1	aspartate aminotransferase family protein
B2I23_RS01550	333773	334690	+	argF		210.864		0	70.2881		79.1143	513.832	377.401	1	323.449	8.34	77.3899	346.16	223.256	1	215.602	7.75		WP_015452358.1	ornithine carbamoyltransferase
B2I23_RS01555	334828	335916	+			207.379		0	69.1263				318.139	0	106.046		260.951	252.012	393.507	1	302.157	8.24		WP_012778653.1	quinone-dependent dihydroorotate dehydrogenase
B2I23_RS01560	336110	337120	+			159.556		0	53.1853				247.494	0	82.498		56.2168	142.871	129.003	1	109.364	6.77		WP_012778654.1	D-alanyl-D-alanine carboxypeptidase
B2I23_RS01565	337340	338236	-			791.27		0	263.757		323.866	788.793	1137.25	1	749.97	9.55	871.219	1384.85	1142.41	1	1132.83	10.15		WP_012778655.1	tetratricopeptide repeat protein
B2I23_RS01570	338263	338493	-	rpsU		2234.61		0	744.871		943.207	1020.99	3166.24	1	1710.15	10.74	430.569	4064.41	3064.95	1	2519.98	11.30		WP_031934801.1	30S ribosomal protein S21
B2I23_RS01575	338776	339561	+		554.605	41.0461		1	297.826	8.22	92.4007	300.062	220.39	1	204.284	7.67	325.392	514.555	521.498	1	453.815	8.83		WP_012778657.1	pyridoxine 5\'-phosphate synthase
B2I23_RS01580	339927	343415	+	carB	249.882	221.924	22.177	1	164.661	7.36	83.2639	202.794	347.546	1	211.201	7.72	175.115	554.754	491.291	1	407.053	8.67		WP_012778658.1	carbamoyl-phosphate synthase large subunit
B2I23_RS01585	343581	344057	+	greA		1014.54		0	338.178		456.773	494.442	1049.13	1	666.78	9.38	625.544	1347.53	898.383	1	957.152	9.90		WP_012778659.1	transcription elongation factor GreA
B2I23_RS01590	344048	345148	+	rfgA		175.816		0	58.6053		263.858	428.427	367.117	1	353.134	8.46	335.539	524.77	473.83	1	444.713	8.80		WP_015452359.1	glycosyltransferase family 4 protein
B2I23_RS01595	345196	346638	-	pyk		402.439		0	134.146			817.218	440.17	1	628.694	9.30	216.627	585.579	542.294	1	448.167	8.81		WP_012778661.1	pyruvate kinase
B2I23_RS01600	346641	347066	-			302.932		0	100.977		170.486		135.545	1	153.015	7.26		169.534	131.209	1	150.372	7.23		WP_012778662.1	DUF1036 domain-containing protein
B2I23_RS01610	348716	351607	+		753.665	446.227		1	599.946	9.23	175.791	163.104	405.98	1	248.292	7.96	235.83	611.835	657.134	1	501.6	8.97		WP_012778664.1	isoleucine--tRNA ligase
B2I23_RS01615	352027	352542	-			500.19		0	166.73		281.5		223.807	1	252.653	7.98	55.0728	153.96	72.2158	1	93.7497	6.55		WP_012778665.1	hypothetical protein
B2I23_RS01620	353179	354114	+			172.341		0	57.447				267.325	0	89.1085		91.0819	486.106	278.679	1	285.289	8.16		WP_012778667.1	hypothetical protein
B2I23_RS01625	354371	355750	+		947.652	1098.79		1	1023.22	10.00	157.885	170.905	1352.9	1	560.563	9.13	978.141	1863.1	1363.62	1	1401.62	10.45		WP_012778668.1	hypothetical protein
B2I23_RS01630	356305	358890	+		168.569	436.65		1	302.61	8.24	308.931	182.405	349.818	1	280.385	8.13	170.33	262.522	266.579	1	233.143	7.87		WP_015452361.1	response regulator
B2I23_RS01635	359184	361874	-	acnA	647.967	983.093		1	815.53	9.67	107.955	262.931	736.709	1	369.199	8.53	348.487	764.887	747.76	1	620.378	9.28		WP_012778670.1	aconitate hydratase AcnA
B2I23_RS01640	362107	362886	-		3353.23	2274.9	99.1993	1	1909.11	10.90	1582.89	3023.71	4762.5	1	3123.03	11.61	2550.29	3555.52	3391.92	1	3165.91	11.63		WP_012778671.1	Bax inhibitor-1/YccA family protein
B2I23_RS01645	363279	363995	-	pyrF		404.965		0	134.988		101.293	657.877	402.666	1	387.279	8.60	217.987	543.927	571.684	1	444.533	8.80		WP_012778672.1	orotidine-5\'-phosphate decarboxylase
B2I23_RS01650	364150	365307	-	dnaN		668.647	66.8182	1	367.733	8.52	313.588		614.987	1	464.287	8.86	257.672	449.045	321.791	1	342.836	8.42		WP_012778673.1	DNA polymerase III subunit beta
B2I23_RS01655	365627	366883	+	pncB		51.3321		0	17.1107		173.334		61.2488	1	117.291	6.87	33.9112	97.6742	88.9341	1	73.5065	6.20		WP_012778674.1	nicotinate phosphoribosyltransferase
B2I23_RS01665	367226	368956	-	rpsA	1510.99	3653.03	134.1	1	1766.04	10.79	1090.87	3815	3580.4	1	2828.76	11.47	1017.84	3287.72	3433.57	1	2579.71	11.33		WP_012778675.1	30S ribosomal protein S1
B2I23_RS01670	369096	369749	-			147.992		0	49.3306		111.05		176.582	1	143.816	7.17	173.808	353.377	256.399	1	261.195	8.03		WP_012778676.1	(d)CMP kinase
B2I23_RS01675	369737	371086	-			143.388		0	47.7959				171.088	0	57.0294		94.7252	240.738	358.833	1	231.432	7.85		WP_012778677.1	3-phosphoshikimate 1-carboxyvinyltransferase
B2I23_RS01680	371285	371677	+		1109.21	1149.29		1	1129.25	10.14	369.603	1200.25	2595.71	1	1388.52	10.44	723.093	2150.1	2133.4	1	1668.87	10.70		WP_015452362.1	TIGR02300 family protein
B2I23_RS01690	372344	372862	+	fabA	839.923	621.623		1	730.773	9.51	279.873	454.43	815.883	1	516.728	9.01	985.58	1280.23	1579.57	1	1281.79	10.32		WP_012778679.1	bifunctional 3-hydroxydecanoyl-ACP dehydratase/trans-2-decenoyl-ACP isomerase
B2I23_RS01695	372906	374126	+	fabB	357.019	739.838		1	548.428	9.10	297.408	386.321	914.292	1	532.674	9.06	349.11	1129.75	1297.05	1	925.304	9.85		WP_012778680.1	beta-ketoacyl-ACP synthase I
B2I23_RS01700	374131	374934	+			922.924		0	307.641		361.328	293.345	1244.86	1	633.177	9.31	229.744	799.466	1042.82	1	690.676	9.43		WP_012778681.1	SDR family oxidoreductase
B2I23_RS01705	375399	377420	+			558.446	76.5336	1	317.49	8.31	251.428		732.963	1	492.196	8.94	274.057	750.075	663.443	1	562.525	9.14		WP_015452363.1	hypothetical protein
B2I23_RS01710	377572	378846	-		341.898	809.719		1	575.808	9.17			875.569	0	291.856		234.027	804.349	686.815	1	575.064	9.17		WP_012778683.1	insulinase family protein
B2I23_RS01715	378836	380245	-			183.048		0	61.016		103.017	167.269	368.568	1	212.951	7.73	100.772	291.959	330.349	1	241.027	7.91		WP_012778684.1	threonine synthase
B2I23_RS01720	380624	381751	+			200.209		0	66.7363				238.886	0	79.6288		214.139	339.338	231.244	1	261.574	8.03		WP_012778685.1	site-specific DNA-methyltransferase
B2I23_RS01730	382516	382776	+					0					368.725	0	122.908		54.4398	276.711	214.157	1	181.769	7.51		WP_012778686.1	exodeoxyribonuclease VII small subunit
B2I23_RS01735	382838	385729	-		301.466	78.0898		1	189.778	7.57	100.452		226.284	1	163.368	7.35	73.697	144.842	173.947	1	130.829	7.03		WP_012778687.1	EAL domain-containing protein
B2I23_RS01745	386358	386549	-	yacG	4540.83	4200.81		1	4370.82	12.09	1513.06	1228.38	2105.19	1	1615.54	10.66	740.041	2181.69	1843.76	1	1588.5	10.63		WP_012778688.1	DNA gyrase inhibitor YacG
B2I23_RS01750	386702	387034	-	infA		7266.27		0	2422.09		1744.79	2833.02	5375.41	1	3317.74	11.70	2176.12	5769.04	6210.56	1	4718.57	12.20		WP_012778689.1	translation initiation factor IF-1
B2I23_RS01755	387363	387722	-	cyoD		179.235		0	59.7449		201.741		588.116	1	394.929	8.63	157.875	300.923	310.528	1	256.442	8.00		WP_012778690.1	cytochrome o ubiquinol oxidase subunit IV
B2I23_RS01760	387748	388380	-	cyoC	688.657	407.737		1	548.197	9.10	344.203	372.589	456.1	1	390.964	8.61	67.3402	342.282	353.207	1	254.276	7.99		WP_012778691.1	cytochrome o ubiquinol oxidase subunit III
B2I23_RS01765	388382	390397	-	cyoB	2594.76	832.161	191.903	1	1206.27	10.24	396.278	5030.51	1269.8	1	2232.19	11.12	253.728	390.483	480.579	1	374.93	8.55		WP_012778692.1	cytochrome o ubiquinol oxidase subunit I
B2I23_RS01770	390517	391515	-	cyoA		1259.49		0	419.829		654.297	2124.77	847.734	1	1208.93	10.24	341.352	477.139	783.314	1	533.935	9.06		WP_012778693.1	ubiquinol oxidase subunit II
B2I23_RS01775	391803	391970	+	rpmG		3264.63		0	1088.21		432.303	1403.86	2176.79	1	1337.65	10.39	1099.49	2579.34	2883.48	1	2187.43	11.10		WP_012778694.1	50S ribosomal protein L33
B2I23_RS01780	392235	392606	-			2861.97	207.998	1	1534.99	10.58			1190.03	0	396.676		267.37	893.061	450.767	1	537.066	9.07		WP_012778695.1	response regulator
B2I23_RS01785	392946	393644	-		623.633	415.393		1	519.513	9.02	103.901		440.571	1	272.236	8.09	142.291	537.27	373.167	1	350.909	8.45		WP_012778696.1	DsbA family protein
B2I23_RS01790	393730	394215	-			66.3832		0	22.1277		149.438	970.572	158.415	1	426.142	8.74	146.181	460.672	306.694	1	304.516	8.25		WP_012778697.1	DUF721 domain-containing protein
B2I23_RS01795	394439	395509	+			240.988		0	80.3292		135.624		89.8573	1	112.741	6.82	39.8005	114.637	104.379	1	86.2723	6.43		WP_012778698.1	A/G-specific adenine glycosylase
B2I23_RS01800	395597	396700	-		394.855	1841.05	210.259	1	815.388	9.67	1249.92	2349.95	1499.35	1	1699.74	10.73	540.552	1439.2	1552.64	1	1177.46	10.20		WP_012778699.1	2\'-deoxycytidine 5\'-triphosphate deaminase
B2I23_RS01805	396908	397042	+	rpmH		1672.86		0	557.619		1075.95		2423.75	1	1749.85	10.77	736.752	2460.88	2070.19	1	1755.94	10.78		WP_012778700.1	50S ribosomal protein L34
B2I23_RS01810	397129	397500	+	rnpA		1214.17		0	404.723		585.701	1268.01	1034.81	1	962.838	9.91	572.935	1883.19	1652.81	1	1369.65	10.42		WP_012778701.1	ribonuclease P protein component
B2I23_RS01815	397500	399245	+	yidC	749.003	535.856	44.3158	1	443.058	8.79	249.577	135.08	981.112	1	455.256	8.83	569.653	918.28	1045.76	1	844.566	9.72		WP_012778702.1	membrane protein insertase YidC
B2I23_RS01820	399297	399935	+			100.977		0	33.6591		113.657		361.454	1	237.556	7.89	111.18	169.534	204.103	1	161.606	7.34		WP_012778703.1	YihA family ribosome biogenesis GTP-binding protein
B2I23_RS01825	400051	400935	+	argB		583.272		0	194.424		164.129		369.725	1	266.927	8.06	144.496	375.388	505.266	1	341.717	8.42		WP_015452364.1	acetylglutamate kinase
B2I23_RS01830	401329	402315	+	bioB		294.184		0	98.0615		220.751		234.011	1	227.381	7.83	71.9797	204.884	94.3855	1	123.75	6.95		WP_012778704.1	biotin synthase BioB
B2I23_RS01835	402312	403457	+			140.76		0	46.9201			411.604	151.158	1	281.381	8.14	37.1958	189.061	146.322	1	124.193	6.96		WP_012778705.1	8-amino-7-oxononanoate synthase
B2I23_RS01840	403454	404107	+	bioD		443.976		0	147.992			360.625	264.873	1	312.749	8.29	86.9039	110.43	142.444	1	113.259	6.82		WP_012778706.1	ATP-dependent dethiobiotin synthetase BioD
B2I23_RS01845	404088	405359	+			101.454		0	33.8178			185.416	15.1316	1	100.274	6.65	44.6817	39.7445	87.8853	1	57.4372	5.84		WP_012778707.1	adenosylmethionine--8-amino-7-oxononanoate transaminase
B2I23_RS01850	405360	406343	+			196.721		0	65.5736		73.8078		19.5604	1	46.6841	5.54	115.519	183.489	132.543	1	143.85	7.17		WP_015452365.1	beta-ketoacyl-ACP synthase III
B2I23_RS01860	406586	406891	-					0						0			0	0	0	0				WP_012778710.1	DUF59 domain-containing protein
B2I23_RS01895	412374	413687	-	hslU	995.251	712.028	58.8854	1	588.721	9.20	386.901	717.958	644.51	1	583.123	9.19	313.588	665.053	496.278	1	491.64	8.94		WP_012778712.1	ATP-dependent protease ATPase subunit HslU
B2I23_RS01900	413693	414265	-	hslV		281.52		0	93.8401				335.906	0	111.969		99.1887	352.915	422.708	1	291.604	8.19		WP_012778713.1	ATP-dependent protease subunit HslV
B2I23_RS01905	414536	415471	+		465.726	448.086		1	456.906	8.84	232.779		267.325	1	250.052	7.97	30.3606	200.615	179.151	1	136.709	7.09		WP_012778714.1	type I pantothenate kinase
B2I23_RS01910	415643	417172	-		284.915	379.556	50.5722	1	238.348	7.90	142.406		327.08	1	234.743	7.87	204.309	391.79	474.925	1	357.008	8.48		WP_015452367.1	phosphoenolpyruvate carboxykinase (ATP)
B2I23_RS01915	417781	420159	+			230.541		0	76.8471		30.5283	99.1379	202.264	1	110.643	6.79	89.5888	227.684	195.793	1	171.022	7.42		WP_012778717.1	PAS domain-containing sensor histidine kinase
B2I23_RS01920	420173	420661	+	tsaE		527.807		0	175.936		148.521	964.618	551.051	1	554.73	9.12	406.795	457.846	685.829	1	516.823	9.01		WP_012778718.1	tRNA (adenosine(37)-N6)-threonylcarbamoyltransferase complex ATPase subunit type 1 TsaE
B2I23_RS01925	420687	423809	+	addB	139.584	154.958		1	147.271	7.20	46.511	75.52	86.2837	1	69.4382	6.12	63.6961	97.1278	83.5234	1	81.4491	6.35		WP_012778719.1	double-strand break repair protein AddB
B2I23_RS01930	423796	427353	+	addA	122.518	108.81		1	115.664	6.85	20.4123	198.861	140.65	1	119.974	6.91	27.9543	89.3127	115.204	1	77.4905	6.28		WP_015452369.1	double-strand break repair helicase AddA
B2I23_RS01935	427412	427735	+	trxA	1345.43	1493.62		1	1419.53	10.47	896.629	1455.86	2554.44	1	1635.64	10.68	526.251	1983.86	2530.23	1	1680.11	10.71		WP_012778720.1	thioredoxin
B2I23_RS01940	427795	429084	-			700.265		0	233.422		281.5	182.829	850.468	1	438.265	8.78	242.32	850.982	765.488	1	619.597	9.28		WP_015452370.1	bifunctional folylpolyglutamate synthase/dihydrofolate synthase
B2I23_RS01945	429128	429982	-			716.938		0	238.979		594.606	275.847	900.464	1	590.306	9.21	398.843	920.718	958.824	1	759.462	9.57		WP_012778722.1	acetyl-CoA carboxylase carboxyltransferase subunit beta
B2I23_RS01950	430372	430971	+			430.163		0	143.388		121.045		64.1581	1	92.6015	6.53		72.2215	155.264	1	113.743	6.83		WP_012778723.1	dephospho-CoA kinase
B2I23_RS01955	430955	431692	+	dnaQ		393.442	104.845	1	249.143	7.96	196.821		391.208	1	294.014	8.20	57.7593	264.225	328.2	1	216.728	7.76		WP_012778724.1	DNA polymerase III subunit epsilon
B2I23_RS01960	431695	432153	-	secB		281.152	168.574	1	224.863	7.81	316.457		419.334	1	367.896	8.52	61.9119	487.77	324.735	1	291.472	8.19		WP_012778725.1	protein-export chaperone SecB
B2I23_RS01965	432117	432308	-			168.032		0	56.0108		378.265	1228.38	300.741	1	635.796	9.31	148.008	150.461	194.08	1	164.183	7.36		WP_012778726.1	hypothetical protein
B2I23_RS01970	432412	433110	+			876.942		0	292.314		311.704	1349.64	743.463	1	801.601	9.65	182.946	361.624	239.893	1	261.488	8.03		WP_015452371.1	Tim44/TimA family putative adaptor protein
B2I23_RS01975	433172	435583	+	gyrB	542.189	775.792		1	658.99	9.36	120.443	782.252	718.188	1	540.294	9.08	217.962	661.731	548.445	1	476.046	8.89		WP_012778728.1	DNA topoisomerase (ATP-hydrolyzing) subunit B
B2I23_RS01980	435666	436265	-			107.541		0	35.8469				320.79	0	106.93		23.6813	300.923	217.37	1	180.658	7.50		WP_012778729.1	Maf family protein
B2I23_RS01985	436705	437745	+			309.916		0	103.305		139.533		314.319	1	226.926	7.83	245.685	360.76	250.57	1	285.672	8.16		WP_012778730.1	uroporphyrinogen decarboxylase
B2I23_RS01990	437745	438281	+	hemJ		240.315		0	80.1048		135.246		71.685	1	103.465	6.69		107.592	104.088	1	105.84	6.73		WP_012778731.1	protoporphyrinogen oxidase HemJ
B2I23_RS01995	438481	439752	+		1028.11	836.992		1	932.552	9.87	342.58	1854.16	696.055	1	964.265	9.91	323.942	607.523	659.14	1	530.202	9.05		WP_012778732.1	transcription termination factor Rho
B2I23_RS02000	439773	441095	+	mnmE		365.785		0	121.928		274.478	534.805	363.708	1	390.997	8.61	75.1788	207.439	154.912	1	145.843	7.19		WP_012778733.1	tRNA uridine-5-carboxymethylaminomethyl(34) synthesis GTPase MnmE
B2I23_RS02005	441119	442984	+	mnmG	5139.46	2126.61	82.9319	1	2449.67	11.26	973.029	8721.11	1815.41	1	3836.51	11.91	388.343	290.279	818.756	1	499.126	8.96		WP_015452373.1	tRNA uridine-5-carboxymethylaminomethyl(34) synthesis enzyme MnmG
B2I23_RS02010	442997	443659	+	rsmG		145.983		0	48.661				174.185	0	58.0616		85.7242	65.3588	168.613	1	106.565	6.74		WP_015452374.1	16S rRNA (guanine(527)-N(7))-methyltransferase RsmG
B2I23_RS02015	443679	444476	+		546.265	161.715		1	353.99	8.47	91.0112	295.55	217.076	1	201.213	7.65	53.4165	289.61	186.784	1	176.603	7.46		WP_012778736.1	ParA family protein
B2I23_RS02020	444491	445393	+			178.639		0	59.5464		160.857		234.465	1	197.661	7.63	31.4702	183.953	61.8993	1	92.4408	6.53		WP_012778737.1	ParB/RepB/Spo0J family partition protein
B2I23_RS02025	445421	446458	-		419.961	93.2434		1	256.602	8.00	69.9681		92.714	1	81.3411	6.35	13.6886	6.95775	71.7984	1	30.8149	4.95		WP_015452375.1	hypothetical protein
B2I23_RS02030	446464	446961	-					0					77.2989	0	25.7663			87.0138	37.413	1	62.2134	5.96		WP_012778739.1	hypothetical protein
B2I23_RS02035	446951	449560	-		334.038	556.245		1	445.142	8.80	278.264	542.182	744.824	1	521.757	9.03	195.983	666.872	656.749	1	506.535	8.98		WP_012778740.1	leucine--tRNA ligase
B2I23_RS02040	449676	450344	+			2314.78		0	771.593		325.681	1057.62	1208.36	1	863.886	9.75	552.21	1176.7	612.701	1	780.538	9.61		WP_012778741.1	YggS family pyridoxal phosphate-dependent enzyme
B2I23_RS02045	450417	450995	-			891.53		0	297.177		250.87	1222.02	1695.37	1	1056.09	10.04	907.988	2157.91	2059.46	1	1708.45	10.74		WP_012778742.1	DUF1013 domain-containing protein
B2I23_RS02050	451288	453708	+		180.058	173.238		1	176.648	7.46		194.836	278.257	1	236.546	7.89	93.9036	235.667	177.005	1	168.858	7.40		WP_012778743.1	DNA translocase FtsK
B2I23_RS02055	454663	455277	+			52.4589		0	17.4863				125.187	0	41.7288		46.2074	117.433	90.8863	1	84.8423	6.41		WP_012778744.1	outer membrane lipoprotein carrier protein LolA
B2I23_RS02060	455524	456219	-			92.7075		0	30.9025				248.889	0	82.963		20.4149	72.6365	133.848	1	75.6333	6.24		WP_012778745.1	endonuclease/exonuclease/phosphatase family protein
B2I23_RS02065	456367	456825	-	rnhA		140.576		0	46.8587		158.229		83.8668	1	121.048	6.92	61.9119	173.08	40.5919	1	91.8612	6.52		WP_012778746.1	ribonuclease HI
B2I23_RS02070	456815	457765	-			203.547		0	67.8491				161.913	0	53.971		14.9409	60.7541	117.55	1	64.415	6.01		WP_012778747.1	homoserine kinase
B2I23_RS02075	457991	459058	-	trpS	1224.49	1782.28		1	1503.39	10.55	816.033	1104.16	1964.39	1	1294.86	10.34	851.463	1683.81	1796.88	1	1444.05	10.50		WP_012778748.1	tryptophan--tRNA ligase
B2I23_RS02080	459134	460690	-	murJ		186.487		0	62.1623		46.6454	302.953	333.77	1	227.79	7.83	146.012	185.54	263.261	1	198.271	7.63		WP_012778749.1	murein biosynthesis integral membrane protein MurJ
B2I23_RS02085	460978	462234	+			230.994	61.5556	1	146.275	7.19	462.224	187.629	566.551	1	405.468	8.66	135.645	632.01	667.006	1	478.22	8.90		WP_012778750.1	aminopeptidase
B2I23_RS02090	462231	463820	-			162.326	48.6638	1	105.495	6.72	182.709		266.317	1	224.513	7.81	89.3634	277.076	351.541	1	239.327	7.90		WP_012778751.1	exodeoxyribonuclease VII large subunit
B2I23_RS02095	464211	464600	+			744.513		0	248.171		186.223	604.741	345.467	1	378.81	8.57		148.147	47.7736	1	97.9601	6.61		WP_012778752.1	GtrA family protein
B2I23_RS02100	464844	465422	+	rimP		612.927		0	204.309				465.395	0	155.132			449.045	514.865	1	481.955	8.91		WP_012778753.1	ribosome maturation factor RimP
B2I23_RS02105	465444	467024	+	nusA		448.937		0	149.646		183.749	447.531	450.446	1	360.575	8.49	206.706	543.602	695.3	1	481.87	8.91		WP_012778754.1	transcription termination/antitermination protein NusA
B2I23_RS02110	467304	469958	+	infB	328.376	267.333		1	297.855	8.22	54.7095	88.832	347.976	1	163.839	7.36	96.3307	348.186	350.879	1	265.132	8.05		WP_012778755.1	translation initiation factor IF-2
B2I23_RS02115	470009	470395	+		1126.41	1333.84		1	1230.12	10.26	375.333	1828.29	1293.11	1	1165.58	10.19	477.298	1063.73	914.734	1	818.586	9.68		WP_012778756.1	ribosome-binding factor A
B2I23_RS02120	470538	470807	+	rpsO		2031.33		0	677.108		537.977	873.515	2708.9	1	1373.46	10.42	526.251	1738.66	1863.17	1	1376.03	10.43		WP_012778757.1	30S ribosomal protein S15
B2I23_RS02125	471003	473102	+	pnp	1037.9	1505.57	36.8454	1	860.107	9.75	622.516	1572.33	1970.57	1	1388.47	10.44	805.164	2025.64	2014	1	1614.93	10.66		WP_012778758.1	polyribonucleotide nucleotidyltransferase
B2I23_RS02130	473698	474147	+		1937.42	1720.65		1	1829.04	10.84	645.573	1048.22	1497.02	1	1063.6	10.05	663.077	1717.27	2028.78	1	1469.71	10.52		WP_012778759.1	MucR family transcriptional regulator
B2I23_RS02135	474242	475411	-	dapE	745.162	441.193	66.1328	1	417.496	8.71	372.446	403.161	575.778	1	450.461	8.82	206.452	438.267	589.207	1	411.309	8.68		WP_015452377.1	succinyl-diaminopimelate desuccinylase
B2I23_RS02140	475432	476289	-	dapD		338.415		0	112.805		169.294	274.882	291.628	1	245.268	7.94	215.285	303.027	477.736	1	332.016	8.38		WP_015452379.1	2,3,4,5-tetrahydropyridine-2,6-dicarboxylate N-succinyltransferase
B2I23_RS02145	476380	476847	-			68.9364		0	22.9788				82.254	0	27.418		30.3606	123.455	79.6226	1	77.8129	6.28		WP_015452380.1	HIT family protein
B2I23_RS02150	477299	478135	+	rpsB		269.816		0	89.9385		520.623		1241.77	1	881.196	9.78	220.686	1233.89	957.184	1	803.92	9.65		WP_015452382.1	30S ribosomal protein S2
B2I23_RS02155	478166	479056	+	tsf		398.299		0	132.766				453.643	0	151.214		366.781	551.185	669.152	1	529.039	9.05		WP_015452383.1	translation elongation factor Ts
B2I23_RS02160	479116	479844	+			265.533		0	88.5109		99.6254		290.428	1	195.026	7.61	97.4539	317.021	460.042	1	291.506	8.19		WP_015452384.1	UMP kinase
B2I23_RS02165	479884	480444	+		777.041	977.643		1	877.342	9.78	129.46	840.817	1063.58	1	677.953	9.41	506.552	901.159	963.135	1	790.282	9.63		WP_015452385.1	ribosome recycling factor
B2I23_RS02170	480468	481199	+	uppS		220.37		0	73.4568		99.2171		210.354	1	154.786	7.27	19.4109	128.262	330.891	1	159.521	7.32		WP_015452386.1	di-trans,poly-cis-decaprenylcistransferase
B2I23_RS02175	481211	482020	+			79.6598		0	26.5533		89.6629		190.098	1	139.88	7.13	35.0834	124.827	92.0083	1	83.973	6.39		WP_015452387.1	CDP-archaeol synthase
B2I23_RS02180	482090	483139	+	rseP		614.519		0	204.84		207.505	224.618	696.573	1	376.232	8.56	433.03	550.259	514.589	1	499.293	8.96		WP_015452388.1	RIP metalloprotease RseP
B2I23_RS02185	483206	485551	+	bamA	185.814	563.833		1	374.823	8.55	154.789		484.057	1	319.423	8.32	218.038	397.126	412.979	1	342.714	8.42		WP_015452389.1	outer membrane protein assembly factor BamA
B2I23_RS02190	485581	486624	+	lpxD		185.415	74.1144	1	129.765	7.02		225.909	221.235	1	223.572	7.80	68.0497	338.97	232.004	1	213.008	7.73		WP_015452390.1	UDP-3-O-(3-hydroxymyristoyl)glucosamine N-acyltransferase
B2I23_RS02195	486626	487111	+	fabZ		464.682		0	154.894		149.438	485.286	594.056	1	409.594	8.68	116.945	520.113	460.042	1	365.7	8.51		WP_015452391.1	3-hydroxyacyl-ACP dehydratase FabZ
B2I23_RS02200	487095	487910	+	lpxA	534.215	158.148		1	346.182	8.44	89.0036	289.031	70.7626	1	149.599	7.22	52.2382	61.9547	114.165	1	76.1192	6.25		WP_015824878.1	acyl-ACP--UDP-N-acetylglucosamine O-acyltransferase
B2I23_RS02205	487919	488764	+	lpxI		190.675		0	63.5584		85.8474		364.018	1	224.932	7.81	16.7953	187.81	418.442	1	207.682	7.70		WP_015452393.1	UDP-2,3-diacylglucosamine diphosphatase LpxI
B2I23_RS02210	488761	489912	+	lpxB		168.032		0	56.0108			204.73	116.955	1	160.842	7.33	74.0041	81.4999	97.04	1	84.1813	6.40		WP_015452394.1	lipid-A-disaccharide synthase
B2I23_RS02215	490012	491139	+	recF		228.81		0	76.27				119.443	0	39.8144		37.7893	51.2209	49.5524	1	46.1875	5.53		WP_015452395.1	DNA replication/repair protein RecF
B2I23_RS02220	491143	491949	-	kdsB		239.868		0	79.956		179.992		405.46	1	292.726	8.19	193.676	331.127	438.664	1	321.156	8.33		WP_015452396.1	3-deoxy-manno-octulosonate cytidylyltransferase
B2I23_RS02225	492116	492649	-			55.1491		0	18.383		248.297		131.606	1	189.952	7.57	121.443	382.712	159.245	1	221.133	7.79		WP_015452397.1	hypothetical protein
B2I23_RS02230	493144	493241	+	ffs		987.619		0	329.206			2406.62	589.207	1	1497.91	10.55	579.95	1031.74	950.596	1	854.094	9.74
B2I23_RS02235	493284	494459	+			905.318		0	301.773		370.545	601.656	834.71	1	602.304	9.23	483.292	902.768	649.574	1	678.545	9.41		WP_089078513.1	DNA polymerase III subunit gamma/tau
B2I23_RS02240	494419	494916	+		875.341			0	291.78		291.674		77.2989	1	184.487	7.53		261.041	336.717	1	298.879	8.22		WP_015452399.1	DNA polymerase III subunits gamma and tau
B2I23_RS02245	494964	495287	+			398.299		0	132.766		672.471		712.868	1	692.67	9.44		401.23	287.526	1	344.378	8.43		WP_015452400.1	YbaB/EbfC family nucleoid-associated protein
B2I23_RS02250	495458	496063	+	recR		53.238		0	17.746		239.693	389.19	63.5229	1	230.802	7.85	164.128	333.697	245.963	1	247.929	7.95		WP_015452401.1	recombination protein RecR
B2I23_RS02255	496243	497820	+	murJ	552.497	429.345	49.0339	1	343.625	8.42	138.074	298.921	378.118	1	271.704	8.09	180.086	352.411	259.757	1	264.085	8.04		WP_015452402.1	murein biosynthesis integral membrane protein MurJ
B2I23_RS02260	498043	499464	-		613.108	294.943		1	454.026	8.83	51.0738		257.174	1	154.124	7.27	89.929	279.338	353.766	1	241.011	7.91		WP_015452403.1	FAD-binding oxidoreductase
B2I23_RS02265	499461	500453	-			615.444		0	205.148		72.9186	473.592	367.17	1	304.56	8.25	356.646	507.581	654.728	1	506.318	8.98		WP_144052213.1	threonylcarbamoyl-AMP synthase
B2I23_RS02270	500754	501242	-		2674.35	5739.91	316.464	1	2910.24	11.51	1485.21	1446.93	4408.41	1	2446.85	11.26	2673.23	6217.84	5753.34	1	4881.47	12.25		WP_015452405.1	hypothetical protein
B2I23_RS02280	502283	502933	-			198.232		0	66.0773		223.124	362.287	384.357	1	323.256	8.34	109.13	388.287	486.542	1	327.987	8.36		WP_015452406.1	MBL fold metallo-hydrolase
B2I23_RS02285	503067	503990	-			244.411	83.7396	1	164.075	7.36		1020.99	437.441	1	729.217	9.51	184.53	414.257	322.627	1	307.138	8.26		WP_015452407.1	glycine--tRNA ligase subunit alpha
B2I23_RS02290	504318	505112	-		1096.65	284.07		1	690.362	9.43	91.3546		266.317	1	178.836	7.48	142.981	317.956	374.977	1	278.638	8.12		WP_015452408.1	methyltransferase
B2I23_RS02295	505287	506255	+			133.177		0	44.3925				158.905	0	52.9685		73.3167	313.034	288.416	1	224.922	7.81		WP_015452409.1	polyprenyl synthetase family protein
B2I23_RS02300	506502	507296	+			527.558		0	175.853		456.773		532.633	1	494.703	8.95	303.836	581.405	539.03	1	474.757	8.89		WP_015452410.1	NAD kinase
B2I23_RS02305	507308	508412	-		408.165	422.913		1	415.539	8.70	272.011	2429.16	702.855	1	1134.67	10.15	252.778	385.452	505.917	1	381.382	8.58		WP_102134466.1	peptide chain release factor 2
B2I23_RS02310	508469	510922	-		177.636	394.404	31.5303	1	201.19	7.65	325.549	384.432	603.933	1	437.971	8.77	260.552	573.887	531.466	1	455.302	8.83		WP_015452412.1	penicillin-binding protein 1A
B2I23_RS02315	511687	513858	+		401.399	386.196		1	393.798	8.62	66.8756	108.586	398.773	1	191.411	7.58	124.294	442.24	377.438	1	314.657	8.30		WP_015452413.1	ribonuclease E/G
B2I23_RS02320	514082	516844	-	mutS	157.77	221.854		1	189.812	7.57	78.8566	85.3598	118.424	1	94.2135	6.56	92.5654	141.149	148.352	1	127.356	6.99		WP_015452414.1	DNA mismatch repair protein MutS
B2I23_RS02325	516931	517425	-			521.41		0	173.803		293.442		349.953	1	321.698	8.33	229.637	379.345	489.317	1	366.1	8.52		WP_015452415.1	signal peptidase II
B2I23_RS02330	517600	517902	-			851.808		0	283.936		239.693		1079.89	1	659.791	9.37	750.299	2335.88	1106.83	1	1397.67	10.45		WP_015452416.1	integration host factor subunit beta
B2I23_RS02335	517936	518817	-	sppA		1828.92		0	609.641		823.434	2139.22	2204.07	1	1722.24	10.75	724.938	2300.93	2281.43	1	1769.1	10.79		WP_015452417.1	signal peptide peptidase SppA
B2I23_RS02340	519055	519702	+		672.716	597.449		1	635.082	9.31	112.079		445.542	1	278.81	8.12		367.794	258.773	1	313.284	8.29		WP_015452418.1	LPS export ABC transporter periplasmic protein LptC
B2I23_RS02345	519732	520277	+		798.388	295.442		1	546.915	9.10	266.033	1295.87	987.047	1	849.651	9.73	234.211	383.594	1023.72	1	547.175	9.10		WP_015452419.1	OstA family protein
B2I23_RS02350	520274	521062	+	lptB		122.67		0	40.89				292.737	0	97.5788		90.043	128.15	141.686	1	119.959	6.91		WP_015452420.1	LPS export ABC transporter ATP-binding protein
B2I23_RS02355	521475	522260	-			287.323		0	95.7742		369.603	300.062	318.342	1	329.336	8.36	144.619	294.031	284.453	1	241.034	7.91		WP_015452421.1	uracil-DNA glycosylase
B2I23_RS02360	522389	523648	-		1383.87	512.099		1	947.986	9.89	230.562	374.364	519.375	1	374.767	8.55	191.706	447.085	621.056	1	419.949	8.71		WP_015452422.1	saccharopine dehydrogenase family protein
B2I23_RS02365	523717	524820	-		394.855	1315.04		1	854.946	9.74	460.497	427.263	889.147	1	592.302	9.21	720.735	1027.06	826.95	1	858.249	9.75		WP_015452423.1	carboxynorspermidine decarboxylase
B2I23_RS02370	525168	525833	+			484.418		0	161.473			708.255	317.9	1	513.078	9.00	213.345	477.139	391.657	1	360.714	8.49		WP_015452424.1	LON peptidase substrate-binding domain-containing protein
B2I23_RS02375	525848	526042	+			661.789		0	220.596				493.524	0	164.508		437.193	740.733	477.736	1	551.887	9.11		WP_015452425.1	Trm112 family protein
B2I23_RS02380	526082	526660	-		752.884	1058.69		1	905.788	9.82	376.305	407.339	997.276	1	593.64	9.21	907.988	1796.18	1383.7	1	1362.62	10.41		WP_015452426.1	pilus assembly protein N-terminal domain-containing protein
B2I23_RS02385	527500	527682	+		14292.5	34730.4		1	24511.4	14.58	6746.76	16754.3	11885	1	11795.4	13.53	4503.33	8011.45	6516	1	6343.59	12.63		WP_052437169.1	Flp family type IVb pilin
B2I23_RS02390	527999	528226	+		5735.79	9763.57		1	7749.68	12.92	1274.16	6206.55	2448.14	1	3309.62	11.69	1308.7	2565.76	2614.97	1	2163.15	11.08		WP_015452427.1	Flp family type IVb pilin
B2I23_RS02395	528990	529178	+			682.798		0	227.599		384.269		3258.82	1	1821.55	10.83	2255.36	4547.28	5914.82	1	4239.15	12.05		WP_015452428.1	Flp family type IVb pilin
B2I23_RS02400	529830	530000	+			21130.8		0	7043.61		2973.03	12413.1	13056.7	1	9480.96	13.21	6065.74	10896.6	7735.96	1	8232.76	13.01		WP_089078514.1	Flp family type IVb pilin
B2I23_RS02405	530111	530287	+		12314.1	36089.9	1311.45	1	16571.8	14.02	20516.1	22652.2	30012.9	1	24393.7	14.57	18463.4	19748.7	20315.9	1	19509.3	14.25		WP_015452430.1	Flp family type IVb pilin
B2I23_RS02410	530845	531207	+		2401.76	3110.68		1	2756.22	11.43	2400.89	4548.05	4241.86	1	3730.27	11.87	3679.41	4695.39	3438.91	1	3937.9	11.94		WP_015452432.1	Flp family type IVb pilin
B2I23_RS02415	531678	532208	+		820.941	1093.63		1	957.288	9.90	136.774	444.16	978.683	1	519.872	9.02	267.585	489.637	491.231	1	416.151	8.70		WP_015452433.1	prepilin peptidase
B2I23_RS02420	532320	533111	+	cpaB	550.404	1955.29		1	1252.85	10.29	458.503	595.578	1603.95	1	886.011	9.79	394.688	1258.4	1482.07	1	1045.05	10.03		WP_015452434.1	Flp pilus assembly protein CpaB
B2I23_RS02425	533111	534535	+		611.817	2060.25	162.896	1	944.989	9.88	611.595	496.524	1647.85	1	918.656	9.84	418.785	1490.04	1542.83	1	1150.55	10.17		WP_015452435.1	type II and III secretion system protein family protein
B2I23_RS02430	534532	535263	+		595.519	1498.52		1	1047.02	10.03	595.303	644.396	1788.01	1	1009.24	9.98	485.273	1243.16	1221.75	1	983.393	9.94		WP_015452436.1	CpaD family pilus assembly protein
B2I23_RS02435	535319	536602	+		1018.5	1407.08		1	1212.79	10.24	395.941	1469.46	1094.29	1	986.564	9.95	741.424	883.082	972.214	1	865.573	9.76		WP_015452437.1	AAA family ATPase
B2I23_RS02440	536615	538066	+		600.44	2088.6		1	1344.52	10.39	600.222	812.152	1484.65	1	965.675	9.92	518.64	1223.59	1603.97	1	1115.4	10.12		WP_015452438.1	CpaF family protein
B2I23_RS02445	538075	539052	+		1341.29	2448.62	79.3594	1	1289.76	10.33	521.424	1209.48	2151.76	1	1294.22	10.34	1297.01	1555.54	1643.41	1	1498.65	10.55		WP_040055301.1	type II secretion system F family protein
B2I23_RS02450	539068	540057	+		880.646	1857.52		1	1369.08	10.42	660.245	1191.16	1224.84	1	1025.41	10.00	832.434	1335	1204.47	1	1123.97	10.13		WP_015452440.1	type II secretion system F family protein
B2I23_RS02455	540183	540677	-		3522.58	4953.39	156.314	1	2877.43	11.49	2200.82	3335.24	6260.27	1	3932.11	11.94	3674.19	7689.03	6022.36	1	5795.2	12.50		WP_015452441.1	ferritin
B2I23_RS02460	540810	541592	-			82.4067		0	27.4689				270.398	0	90.1327		72.5864	221.368	71.3858	1	121.78	6.93		WP_015452442.1	metal ABC transporter permease
B2I23_RS02465	541657	542379	-			267.736		0	89.2454			326.209	239.595	1	282.902	8.14	19.6525	239.739	206.16	1	155.184	7.28		WP_015452443.1	metal ABC transporter ATP-binding protein
B2I23_RS02470	542465	543349	+		492.565	218.727		1	355.646	8.47			43.497	0	14.499		32.1102	122.409	84.211	1	79.5768	6.31		WP_015452444.1	zinc ABC transporter substrate-binding protein
B2I23_RS02475	543346	544773	-	gndA	610.532	610		1	610.266	9.25	356.014	660.642	606.537	1	541.064	9.08	199.003	622.076	495.801	1	438.96	8.78		WP_015452445.1	NADP-dependent phosphogluconate dehydrogenase
B2I23_RS02480	544983	545408	-	rplS	1023.29	2499.19		1	1761.24	10.78	511.457	1107.27	1762.09	1	1126.94	10.14	466.955	1932.69	1924.4	1	1441.35	10.49		WP_015452446.1	50S ribosomal protein L19
B2I23_RS02485	545488	546198	-	trmD	613.108	680.638		1	646.873	9.34	204.295	663.429	920.411	1	596.045	9.22	339.732	771.987	864.762	1	658.827	9.36		WP_015452447.1	tRNA (guanosine(37)-N1)-methyltransferase TrmD
B2I23_RS02490	546195	546767	-	rimM	1521.54	675.649		1	1098.59	10.10	126.749	411.604	705.403	1	414.585	8.70	297.566	957.911	1008	1	754.491	9.56		WP_015452448.1	16S rRNA processing protein RimM
B2I23_RS02495	546860	547210	-	rpsP	1241.94	1378.73	661.328	1	1094	10.10	206.914	1343.87	2522.45	1	1357.75	10.41	1457.31	2613.14	2282.51	1	2117.66	11.05		WP_015452449.1	30S ribosomal protein S16
B2I23_RS02500	547598	548983	-			349.158		0	116.386		314.402	510.496	597.142	1	474.013	8.89	194.781	646.137	604.925	1	481.948	8.91		WP_015452450.1	signal recognition particle protein
B2I23_RS02505	549242	550132	+			181.045		0	60.3483				129.612	0	43.2041		111.629	154.008	20.911	1	95.5159	6.58		WP_015452451.1	diaminopimelate epimerase
B2I23_RS02510	550330	551295	+	ftsY		400.773		0	133.591			244.15	219.174	1	231.662	7.86	132.38	321.483	424.324	1	292.729	8.19		WP_015452452.1	signal recognition particle-docking protein FtsY
B2I23_RS02515	551292	551906	+			157.377		0	52.4589		118.093		156.483	1	137.288	7.10	23.1037	117.433	121.182	1	87.2396	6.45		WP_015452453.1	septation protein IspZ
B2I23_RS02525	552554	553594	+		418.751	123.966		1	271.359	8.08			277.34	0	92.4468		81.895	215.069	340.06	1	212.341	7.73		WP_015452454.1	substrate-binding domain-containing protein
B2I23_RS02530	553659	555140	+	pstC	294.143	217.694		1	255.918	8.00	49.006		181.825	1	115.415	6.85	76.7006	116.958	188.58	1	127.413	6.99		WP_015452455.1	phosphate ABC transporter permease subunit PstC
B2I23_RS02535	555137	556414	+	pstA		252.443	60.5442	1	156.494	7.29	170.486		346.393	1	258.44	8.01	100.062	146.929	189.524	1	145.505	7.18		WP_015452456.1	phosphate ABC transporter permease PstA
B2I23_RS02540	556437	557201	+		569.83	759.111		1	664.471	9.38	284.811	616.599	679.321	1	526.91	9.04	390.045	660.85	925.496	1	658.797	9.36		WP_015452457.1	phosphate ABC transporter ATP-binding protein
B2I23_RS02545	557247	557936	+	phoU	1263.54	841.623		1	1052.58	10.04	315.769		948.424	1	632.097	9.30	617.773	1046.69	1215.11	1	959.857	9.91		WP_015452458.1	phosphate signaling complex protein PhoU
B2I23_RS02550	558088	558747	-	grpE	660.485	879.879		1	770.182	9.59	880.326		1720.6	1	1300.46	10.34	1162.54	3151.48	2766.52	1	2360.18	11.20		WP_015824891.1	nucleotide exchange factor GrpE
B2I23_RS02555	559169	560656	+		2636.61	4184.55	51.9996	1	2291.05	11.16	976.168	2060.51	2004.94	1	1680.54	10.71	1432.34	1572.56	1490.03	1	1498.31	10.55		WP_015452460.1	HAMP domain-containing histidine kinase
B2I23_RS02560	561125	562594	+		889.632	1997.19		1	1443.41	10.50	790.497	1443.97	1754.53	1	1329.67	10.38	802.265	1577.08	1229.44	1	1202.93	10.23		WP_015452461.1	trypsin-like peptidase domain-containing protein
B2I23_RS02565	562717	563010	-			2194.71		0	731.57		247.03	2406.62	1636.69	1	1430.11	10.48	338.304	1351.08	570.358	1	753.248	9.56		WP_015452462.1	hypothetical protein
B2I23_RS02570	563314	564324	-			31.9112		0	10.6371				57.114	0	19.038		42.1626	28.5743		1	35.3684	5.14		WP_015452463.1	D-alanyl-D-alanine carboxypeptidase
B2I23_RS02575	564929	565354	+	mscL		833.062		0	277.687		170.486		180.727	1	175.606	7.46	33.354	220.394	481.1	1	244.949	7.94		WP_015452464.1	large conductance mechanosensitive channel protein MscL
B2I23_RS02580	565457	566407	-	gshB	458.38	1085.58		1	771.983	9.59	763.69	248.001	971.479	1	661.057	9.37	418.345	1420.13	1391.01	1	1076.49	10.07		WP_015452465.1	glutathione synthase
B2I23_RS02585	566701	568392	+	fliF		114.405		0	38.135		85.8474		136.507	1	111.177	6.80	33.5905	98.1734	176.186	1	102.65	6.68		WP_015824893.1	flagellar M-ring protein FliF
B2I23_RS02590	568769	569509	+			217.694		0	72.5646				25.9749	0	8.65831		19.1751	77.9719	125.72	1	74.289	6.22		WP_015452467.1	helix-turn-helix transcriptional regulator
B2I23_RS02595	569555	570262	+			182.272		0	60.7575		102.58		81.5569	1	92.0686	6.52	20.0689	122.409	131.58	1	91.3526	6.51		WP_015452468.1	helix-turn-helix transcriptional regulator
B2I23_RS02600	570467	570685	-			1031.21	353.312	1	692.263	9.44	1326.52		1757.76	1	1542.14	10.59	129.761	1615.91	1361.22	1	1035.63	10.02		WP_015452469.1	hypothetical protein
B2I23_RS02605	571217	572281	-	flhB		151.466		0	50.4886		136.389		72.2908	1	104.34	6.71	26.6832	94.939	139.956	1	87.1928	6.45		WP_015452471.1	EscU/YscU/HrcU family type III secretion system export apparatus switch protein
B2I23_RS02610	572347	573384	-	fliG				0					129.8	0	43.2665			62.6198	161.546	1	112.083	6.81		WP_015452472.1	flagellar motor switch protein FliG
B2I23_RS02615	573457	573900	-	fliN		145.325		0	48.4418				43.3501	0	14.45		32.0018	97.5966		1	64.7992	6.02		WP_015452473.1	flagellar motor switch protein FliN
B2I23_RS02620	573860	574816	-			134.847		0	44.9491		75.8902		60.3368	1	68.1135	6.09	29.6944	83.0132	116.813	1	76.5069	6.26		WP_015452474.1	FliM/FliN family flagellar motor switch protein
B2I23_RS02625	574820	575692	-	motA		73.9112		0	24.6371		415.962		44.0949	1	230.028	7.85	81.3791	74.4551	149.395	1	101.743	6.67		WP_015452475.1	flagellar motor stator protein MotA
B2I23_RS02630	575853	576584	+	flgF		88.1482		0	29.3827				26.2943	0	8.76477			78.9306	25.4531	1	52.1918	5.71		WP_015452476.1	flagellar basal-body rod protein FlgF
B2I23_RS02635	576616	577932	+	fliI		24.4968		0	8.16559		55.1457	179.081	73.073	1	102.433	6.68		43.8703	42.4412	1	43.1557	5.43		WP_015452477.1	flagellar protein export ATPase FliI
B2I23_RS02640	578861	579826	-		852.238	220.758		1	536.498	9.07			131.703	0	43.9009		27.7787	105.897	72.8512	1	68.8421	6.11		WP_157140723.1	peptidoglycan DD-metalloendopeptidase family protein
B2I23_RS02645	580090	580842	-	surE		856.898		0	285.633		482.25	313.213	1303.61	1	699.691	9.45	735.913	1227.67	1385.62	1	1116.4	10.12		WP_015452479.1	5\'/3\'-nucleotidase SurE
B2I23_RS02650	580846	582138	-	serS		848.349		0	282.783		224.677	729.618	625.206	1	526.501	9.04	329.67	636.755	893.399	1	619.941	9.28		WP_015452480.1	serine--tRNA ligase
B2I23_RS02655	582480	582869	-			165.447		0	55.1491				246.762	0	82.254		36.4328	277.775	95.5471	1	136.585	7.09		WP_015452481.1	hypothetical protein
B2I23_RS02660	583182	583508	-		5332.35	4834.4		1	5083.38	12.31	888.403	5770.01	2707.59	1	3122	11.61	521.423	1546.03	1709.33	1	1258.93	10.30		WP_015452482.1	hypothetical protein
B2I23_RS02665	583691	584149	-		949.716	1124.61		1	1037.16	10.02		1027.66	335.467	1	681.566	9.41	154.78	472.036	405.919	1	344.245	8.43		WP_015452483.1	type II toxin-antitoxin system RatA family toxin
B2I23_RS02670	584170	585159	-	lipA		619.174	78.157	1	348.666	8.45	440.163		349.953	1	395.058	8.63	315.751	517.952	733.976	1	522.559	9.03		WP_015452484.1	lipoyl synthase
B2I23_RS02675	585437	586882	-	lpdA		669.341		0	223.114		150.678	978.627	811.959	1	647.088	9.34	363.572	859.066	966.374	1	729.671	9.51		WP_015452485.1	dihydrolipoyl dehydrogenase
B2I23_RS02680	586967	588238	-			913.082		0	304.361		171.29	370.832	1255.92	1	599.349	9.23	726.078	1351.31	1362.22	1	1146.54	10.16		WP_015452486.1	2-oxo acid dehydrogenase subunit E2
B2I23_RS02685	588238	589641	-			643.406		0	214.469		465.557	335.967	795.122	1	532.215	9.06	455.41	1023.65	743.144	1	740.735	9.53		WP_015452487.1	pyruvate dehydrogenase complex E1 component subunit beta
B2I23_RS02690	589659	590711	-	pdhA	1241.94	459.576		1	850.756	9.73	68.9714	223.978	840.818	1	377.923	8.56	175.417	809.319	1203.19	1	729.307	9.51		WP_015452488.1	pyruvate dehydrogenase (acetyl-transferring) E1 component subunit alpha
B2I23_RS02695	590868	591185	-			913.082		0	304.361			2224.99	907.897	1	1566.44	10.61	134.045	658.623	292.951	1	361.873	8.50		WP_015452489.1	septum formation initiator family protein
B2I23_RS02700	591286	592560	-		341.898	607.289	60.6866	1	336.624	8.39	56.9623	369.959	452.881	1	293.267	8.20	267.459	628.752	540.684	1	478.965	8.90		WP_015452490.1	phosphopyruvate hydratase
B2I23_RS02705	592623	593468	-	kdsA		76.27		0	25.4233		85.8474	557.563	182.009	1	275.14	8.10	251.929	409.767	396.419	1	352.705	8.46		WP_015452491.1	3-deoxy-8-phosphooctulonate synthase
B2I23_RS02715	594824	596161	+		325.8	96.4491		1	211.124	7.72	54.2802	176.27	215.778	1	148.776	7.22	84.9554	178.125	208.875	1	157.318	7.30		WP_015452495.1	RsmB/NOP family class I SAM-dependent RNA methyltransferase
B2I23_RS02720	597132	598742	+	purH		260.341		0	86.7803		90.1638		322.583	1	206.373	7.69	149.938	331.744	289.132	1	256.938	8.01		WP_015452496.1	bifunctional phosphoribosylaminoimidazolecarboxamide formyltransferase/IMP cyclohydrolase
B2I23_RS02725	598777	599400	-		698.589	1499.37		1	1098.98	10.10	349.168	377.963	1912.4	1	879.845	9.78	865.279	1296.28	1552.64	1	1238.07	10.27		WP_015452497.1	carbonic anhydrase
B2I23_RS02730	599685	604415	+		184.282	525.088		1	354.685	8.47	245.621	199.407	577.708	1	340.912	8.41	210.234	421.33	468.647	1	366.737	8.52		WP_015452498.1	NAD-glutamate dehydrogenase
B2I23_RS02735	604580	605995	+	sbcB		205.057		0	68.3522				258.263	0	86.0878		50.1723	107.108	144.738	1	100.673	6.65		WP_015452499.1	exodeoxyribonuclease I
B2I23_RS02745	606566	607300	-		593.088	87.7884		1	340.438	8.41	197.624	320.883	340.431	1	286.313	8.16	115.99	294.781	228.143	1	212.972	7.73		WP_015452500.1	YebC/PmpR family DNA-binding transcriptional regulator
B2I23_RS02750	607352	608176	-		528.388	312.846		1	420.617	8.72	264.098	571.755	349.953	1	395.269	8.63	172.228	350.165	429.093	1	317.162	8.31		WP_015452501.1	TIGR00282 family metallophosphoesterase
B2I23_RS02755	608173	608766	-			271.568		0	90.5225		244.535	397.052	324.031	1	321.873	8.33	119.603	522.815	690.063	1	444.16	8.79		WP_015452502.1	5-formyltetrahydrofolate cyclo-ligase
B2I23_RS02760	609336	611321	+	tkt	438.993	536.079	77.9209	1	350.998	8.46	365.694	712.535	833.474	1	637.234	9.32	422.114	927.315	1069.49	1	806.307	9.66		WP_015452504.1	transketolase
B2I23_RS02765	611374	612375	+	gap	435.05	1191.32	77.221	1	567.863	9.15	217.446	1176.89	1536.72	1	977.019	9.93	623.939	1513.62	1264.43	1	1134	10.15		WP_015452505.1	type I glyceraldehyde-3-phosphate dehydrogenase
B2I23_RS02770	612438	613640	+	pgk		321.818		0	107.273		60.3715	392.102	415.988	1	289.487	8.18	106.3	228.131	154.877	1	163.103	7.35		WP_015452506.1	phosphoglycerate kinase
B2I23_RS02775	613752	614771	+			474.445		0	158.148		284.811	693.674	905.761	1	628.082	9.29	473.626	771.778	913.318	1	719.574	9.49		WP_015452507.1	fructose-bisphosphate aldolase class I
B2I23_RS02780	614928	615440	+			628.893		0	209.631		424.719	1379.23	1313.18	1	1039.04	10.02	553.949	1816.1	1416.44	1	1262.16	10.30		WP_015452509.1	DUF1465 family protein
B2I23_RS02790	616593	617243	-			594.695	118.856	1	356.776	8.48	223.124	362.287	473.055	1	352.822	8.46	130.957	299.536	228.961	1	219.818	7.78		WP_015452510.1	nicotinate-nucleotide adenylyltransferase
B2I23_RS02795	617450	618457	-	obgE		256.049		0	85.3498		72.0505	467.954	133.663	1	224.556	7.81	42.288	157.626	258.773	1	152.896	7.26		WP_015452511.1	GTPase ObgE
B2I23_RS02800	618676	618948	-	rpmA		1418.12		0	472.707				916.544	0	305.515		104.094	899.461	1160.22	1	721.257	9.49		WP_015452512.1	50S ribosomal protein L27
B2I23_RS02805	618996	619307	-	rplU		1654.47		0	551.491		698.336	2267.78	2220.86	1	1728.99	10.76	546.492	2731.45	2508.11	1	1928.69	10.91		WP_015452513.1	50S ribosomal protein L21
B2I23_RS02815	620008	620283	-					0						0			0	0	0	0				WP_015452514.1	hypothetical protein
B2I23_RS02820	620369	621238	-			111.249		0	37.083		83.4792			0	27.8264		16.3319	16.6026	64.2472	1	32.3939	5.02		WP_015452515.1	hypothetical protein
B2I23_RS02830	621495	621695	-					0						0			0	0	0	0				WP_015452517.1	hypothetical protein
B2I23_RS02835	621682	622047	-					0						0			0	0	0	0				WP_015452518.1	hypothetical protein
B2I23_RS02840	622026	622358	-					0						0			0	21.6881	0	0				WP_015452519.1	AAA family ATPase
B2I23_RS02845	623578	624732	-	dnaJ	377.42	307.259		1	342.34	8.42	377.283	204.198	483.269	1	354.917	8.47	307.549	894.17	822.698	1	674.806	9.40		WP_015452521.1	molecular chaperone DnaJ
B2I23_RS02850	624821	626758	-	dnaK	449.866	1248.54	39.9254	1	579.443	9.18	786.979	1703.76	2651.74	1	1714.16	10.74	2089.53	4229.69	3999.37	1	3439.53	11.75		WP_015452522.1	molecular chaperone DnaK
B2I23_RS02855	627132	627755	+			103.405		0	34.4682		349.168		370.143	1	359.655	8.49	91.0819	497.68	567.311	1	385.358	8.59		WP_015452523.1	ribonuclease D
B2I23_RS02865	628141	629397	-		334.038	98.8881		1	216.463	7.76		180.727	58.9959	1	119.862	6.91	87.1037	83.0132	85.6629	1	85.2599	6.41		WP_102134465.1	peptidase
B2I23_RS02870	629635	630924	-		337.922	75.0284	59.981	1	157.644	7.30			149.205	0	49.735		33.0437	184.753	115.545	1	111.114	6.80		WP_015452525.1	RsmB/NOP family class I SAM-dependent RNA methyltransferase
B2I23_RS02875	631114	631917	+			80.2543		0	26.7514				239.396	0	79.7986		53.0179	161.69	185.39	1	133.366	7.06		WP_015452526.1	creatininase family protein
B2I23_RS02880	632133	632348	-			448.086		0	149.362		336.236		89.1085	1	212.672	7.73	0	66.8717	0	0				WP_015452527.1	hypothetical protein
B2I23_RS02885	632947	633135	-			2901.89	409.394	1	1655.64	10.69	768.539		1731.25	1	1249.89	10.29	150.358	726.036	591.482	1	489.292	8.93		WP_015452528.1	hypothetical protein
B2I23_RS02890	634289	635017	+			486.81		0	162.27		99.6254	647.048	396.038	1	380.904	8.57	97.4539	307.115	255.579	1	220.049	7.78		WP_015452529.1	ribonuclease PH
B2I23_RS02895	635023	635697	+			143.388		0	47.7959				199.603	0	66.5343		168.4	460.077	276.025	1	301.501	8.24		WP_015452530.1	non-canonical purine NTP pyrophosphatase
B2I23_RS02900	635694	636881	+			108.627		0	36.209		61.1338		178.217	1	119.675	6.90	35.8808	79.0302	125.466	1	80.1256	6.32		WP_015452531.1	coproporphyrinogen III oxidase
B2I23_RS02905	637165	638673	-	dnaA	577.76	726.916		1	652.338	9.35	385.033	625.18	1173.47	1	727.894	9.51	612.042	1555.47	1580.42	1	1249.31	10.29		WP_015452532.1	chromosomal replication initiator protein DnaA
B2I23_RS02910	639232	639504	-	rpsT	4790.33	9926.84	1133.71	1	5283.62	12.37	6118.75	7775.24	9940.98	1	7944.99	12.96	5100.59	13571.3	11397.4	1	10023.1	13.29		WP_015452533.1	30S ribosomal protein S20
B2I23_RS02915	639677	640546	-	mutM	501.057	111.249		1	306.153	8.26			88.4939	0	29.498		81.6597	107.917	192.742	1	127.439	6.99		WP_015452534.1	bifunctional DNA-formamidopyrimidine glycosylase/DNA-(apurinic or apyrimidinic site) lyase
B2I23_RS02920	640801	641598	+	ubiE		363.86		0	121.287		91.0112	295.55	723.587	1	370.05	8.53	160.249	470.616	630.395	1	420.42	8.72		WP_015452535.1	bifunctional demethylmenaquinone methyltransferase/2-methoxy-6-polyprenyl-1,4-benzoquinol methylase UbiE
B2I23_RS02925	641595	643148	+	ubiB	280.515	332.172		1	306.343	8.26	93.4709	151.769	272.486	1	172.575	7.43	192.011	325.322	311.727	1	276.353	8.11		WP_015452536.1	2-polyprenylphenol 6-hydroxylase
B2I23_RS02930	643156	644373	+	coaBC	1073.69	1006.54	127.053	1	735.762	9.52	238.512	580.909	774.322	1	531.248	9.05	221.648	444.713	657.769	1	441.377	8.79		WP_015452537.1	bifunctional phosphopantothenoylcysteine decarboxylase/phosphopantothenate--cysteine ligase CoaBC
B2I23_RS02935	644609	645082	+		2758.99	4083.83	326.479	1	2389.76	11.22	2757.98	3483	8567.95	1	4936.31	12.27	4076.78	6932.65	8058.01	1	6355.81	12.63		WP_015452538.1	Hsp20 family protein
B2I23_RS02940	645254	645688	+	rirA		296.664		0	98.8881		166.958		398.223	1	282.591	8.14	65.3277	149.424	214.157	1	142.97	7.16		WP_015452539.1	iron-responsive transcriptional regulator RirA
B2I23_RS02945	646795	648990	+			117.531		0	39.177		66.1447		149.001	1	107.573	6.75	71.1733	72.353	169.688	1	104.405	6.71		WP_015452540.1	primosomal protein N\'
B2I23_RS02950	649459	650019	+	atpH		575.084		0	191.695		647.299	1261.22	789.11	1	899.211	9.81	354.586	926.906	631.02	1	637.504	9.32		WP_015452541.1	ATP synthase F1 subunit delta
B2I23_RS02955	650019	651548	+			906.716		0	302.239		332.28	616.599	1333.48	1	760.787	9.57	742.943	1288.66	1193.4	1	1075	10.07		WP_015452542.1	F0F1 ATP synthase subunit alpha
B2I23_RS02960	651570	652454	+			874.908	87.4299	1	481.169	8.91	328.257	532.992	1217.92	1	693.055	9.44	305.047	1077.2	1052.64	1	811.629	9.66		WP_015452543.1	F0F1 ATP synthase subunit gamma
B2I23_RS02965	652492	653928	+	atpD	1213.42	1189.91	53.8451	1	819.057	9.68	505.407	1969.51	1419.78	1	1298.23	10.34	771.249	1558.01	1711.47	1	1346.91	10.40		WP_015452544.1	F0F1 ATP synthase subunit beta
B2I23_RS02970	653958	654365	+	atpC		1581.48		0	527.161		534.021	1156.12	1698.3	1	1129.48	10.14	800.985	1646.22	1278.65	1	1241.95	10.28		WP_015452545.1	ATP synthase F1 subunit epsilon
B2I23_RS02980	655237	656535	+		335.581	248.362		1	291.972	8.19	111.82	363.124	222.257	1	232.4	7.86	109.382	266.869	301.205	1	225.819	7.82		WP_015452546.1	adenylosuccinate synthase
B2I23_RS02985	656594	658105	+		288.307	298.724		1	293.516	8.20	96.0673		190.947	1	143.507	7.16	56.3841	214.945	258.773	1	176.701	7.47		WP_015452547.1	hypothetical protein
B2I23_RS02990	658189	659097	-	rpoH		1135.74		0	378.581		159.795	518.92	1079.89	1	586.201	9.20	359.518	1144.1	819.876	1	774.499	9.60		WP_015452548.1	RNA polymerase sigma factor RpoH
B2I23_RS02995	659245	660267	-			536.127		0	178.709		354.97		357.479	1	356.225	8.48	125.004	331.809	364.256	1	273.69	8.10		WP_015452549.1	RluA family pseudouridine synthase
B2I23_RS03000	660511	661416	-			213.657		0	71.219			260.319	318.666	1	289.493	8.18	47.049	358.716	349.601	1	251.789	7.98		WP_031934902.1	metallophosphoesterase
B2I23_RS03005	661641	662681	+		418.751	61.9831		1	240.367	7.91	139.533		258.851	1	199.192	7.64	68.2458	242.82	232.672	1	181.246	7.50		WP_015452551.1	RluA family pseudouridine synthase
B2I23_RS03010	663208	663603	-			325.881		0	108.627		366.803		291.628	1	329.215	8.36	35.8808	401.23	141.149	1	192.753	7.59		WP_015452552.1	DUF1311 domain-containing protein
B2I23_RS03015	664162	666396	-			187.655		0	62.5517		32.4953		439.203	1	235.849	7.88	197.079	517.022	433.489	1	382.53	8.58		WP_015452553.1	DNA translocase FtsK
B2I23_RS03020	666910	668739	+			52.8889		0	17.6296		39.6868	386.638	157.766	1	194.697	7.61	62.1149	138.128	61.0875	1	87.1103	6.44		WP_015452554.1	aminopeptidase P family protein
B2I23_RS03025	668826	670031	-	hemA		481.526		0	160.509		240.885	391.126	351.114	1	327.708	8.36	141.381	347.334	278.085	1	255.6	8.00		WP_015452555.1	5-aminolevulinate synthase
B2I23_RS03030	670220	671068	-		1026.9	76.0005		1	551.451	9.11			181.366	0	60.4552		83.6795	161.626	131.673	1	125.66	6.97		WP_015452556.1	RNA methyltransferase
B2I23_RS03045	671526	672728	+		362.361	1287.27	128.637	1	592.756	9.21	543.344	1372.36	959.971	1	958.557	9.90	673.234	894.514	1269.99	1	945.913	9.89		WP_015452557.1	pyridoxal phosphate-dependent aminotransferase
B2I23_RS03050	673346	675079	+			297.691		0	99.2302		83.7681	136.014	222	1	147.261	7.20	98.3307	495.637	419.052	1	337.673	8.40		WP_089078515.1	DEAD/DEAH box helicase
B2I23_RS03055	675192	675794	-	pgsA				0			120.443		287.275	1	203.859	7.67	188.508	335.357	308.983	1	277.616	8.12		WP_015452559.1	CDP-diacylglycerol--glycerol-3-phosphate 3-phosphatidyltransferase
B2I23_RS03060	675881	677779	-	uvrC		254.836		0	84.9453		38.2448		344.609	1	191.427	7.58	157.127	212.975	274.717	1	214.94	7.75		WP_015452560.1	excinuclease ABC subunit UvrC
B2I23_RS03065	678355	678972	+		8464.46	10493.1	250.406	1	6402.64	12.64	6581.08	14120.4	18375.4	1	13025.6	13.67	10806	26738.3	23606.2	1	20383.5	14.32		WP_015452561.1	porin family protein
B2I23_RS03070	679352	681016	+		247.12	219.471		1	233.295	7.87	164.687	133.701	294.603	1	197.664	7.63	161.097	237.463	316.865	1	238.475	7.90		WP_102134464.1	ABC transporter permease subunit
B2I23_RS03075	681045	682361	+			269.464		0	89.8214		220.583	1074.48	511.511	1	602.192	9.23	194.198	482.573	707.353	1	461.375	8.85		WP_015452563.1	nitrate/sulfonate/bicarbonate ABC transporter ATP-binding protein
B2I23_RS03080	682530	683399	-			37.083		0	12.361			271.091	132.741	1	201.916	7.66	65.3277	141.122	214.157	1	140.202	7.13		WP_015452564.1	NAD-dependent epimerase/dehydratase family protein
B2I23_RS03085	683477	684169	-			186.218		0	62.0726			340.331	444.385	1	392.358	8.62	307.549	281.382	376.398	1	321.776	8.33		WP_015452565.1	glutathione S-transferase family protein
B2I23_RS03090	684302	685102	+			161.11		0	53.7032				24.0292	0	8.00975		124.172	45.0821	116.303	1	95.1855	6.57		WP_015452566.1	undecaprenyl-diphosphate phosphatase
B2I23_RS03095	685338	686153	-			1146.57		0	382.191		178.007		495.338	1	336.673	8.40	156.715	486.787	547.991	1	397.164	8.63		WP_015452567.1	tetratricopeptide repeat protein
B2I23_RS03100	686482	687303	-		530.316	353.236		1	441.776	8.79	265.062		304.4	1	284.731	8.15	311.141	377.801	226.663	1	305.202	8.25		WP_015452568.1	folate-binding protein YgfZ
B2I23_RS03105	687505	687780	-		1579.42	6662.85	280.346	1	2840.87	11.47	2368.27	4272.63	3835.54	1	3492.14	11.77	1081.1	3689.57	3105.28	1	2625.32	11.36		WP_015452569.1	hypothetical protein
B2I23_RS03110	688091	688810	-			716.938		0	238.979		605.224	1310.27	588.116	1	834.538	9.70	315.751	401.23	336.405	1	351.129	8.46		WP_015452570.1	murein L,D-transpeptidase
B2I23_RS03115	688853	689806	-		1370.82	507.268		1	939.042	9.88	532.902	494.442	645.616	1	557.653	9.12	357.454	582.92	898.383	1	612.919	9.26		WP_015452571.1	acetyl-CoA carboxylase carboxyltransferase subunit alpha
B2I23_RS03120	689852	690814	-			167.509		0	55.8363			244.911	299.804	1	272.357	8.09	103.283	217.489	135.433	1	152.068	7.25		WP_076778871.1	site-specific tyrosine recombinase XerD
B2I23_RS03125	691323	691628	-			1265.19		0	421.728		237.343	770.749	566.101	1	524.731	9.04	185.736	637.248	669.767	1	497.584	8.96		WP_015452573.1	BolA family transcriptional regulator
B2I23_RS03130	691726	692301	+		756.805	728.141	134.332	1	539.759	9.08		409.46	534.651	1	472.055	8.88	197.344	601.845	679.28	1	492.823	8.94		WP_015452574.1	J domain-containing protein
B2I23_RS03135	692512	692805	-	rpmB	1482.72	2084.97	263.182	1	1276.96	10.32	1482.18	802.208	1636.69	1	1307.03	10.35	531.621	1645.86	1774.45	1	1317.31	10.36		WP_015452575.1	50S ribosomal protein L28
B2I23_RS03140	693179	693949	-	gloB	565.395	711.359		1	638.377	9.32	94.1983	611.8	474.32	1	393.44	8.62	129.003	224.814	72.4968	1	142.105	7.15		WP_015452576.1	hydroxyacylglutathione hydrolase
B2I23_RS03145	694043	694771	+			663.832		0	221.277				528.05	0	176.017		175.417	455.718	383.368	1	338.168	8.40		WP_015452577.1	methyltransferase domain-containing protein
B2I23_RS03150	695164	695964	-			241.665		0	80.5549				264.322	0	88.1072		35.4776	288.525	372.169	1	232.057	7.86		WP_015452579.1	1-acyl-sn-glycerol-3-phosphate acyltransferase
B2I23_RS03155	695970	696593	-			517.023		0	172.341		232.779	755.926	185.071	1	391.259	8.61	91.0819	694.437	656.886	1	480.802	8.91		WP_015452580.1	YdcF family protein
B2I23_RS03160	696894	697790	-		485.975	899.17		1	692.573	9.44	242.899	262.931	1180.17	1	561.999	9.13	316.807	821.247	498.507	1	545.52	9.09		WP_015824910.1	phosphatidylcholine/phosphatidylserine synthase
B2I23_RS03165	697790	698488	-		623.633	3553.92		1	2088.78	11.03	1039.01	2699.27	2946.32	1	2228.2	11.12	1707.49	3430.26	2772.1	1	2636.62	11.36		WP_015452582.1	phosphatidylserine decarboxylase
B2I23_RS03170	698662	700455	-		242.988	467.569		1	355.278	8.47	283.383	262.931	514.981	1	353.765	8.47	285.126	466.984	550.435	1	434.181	8.76		WP_015452583.1	ABC transporter ATP-binding protein/permease
B2I23_RS03175	700696	701646	-		458.38	203.547		1	330.964	8.37	229.107		364.305	1	296.706	8.21	463.168	463.25	587.75	1	504.723	8.98		WP_015452584.1	EamA family transporter
B2I23_RS03180	702182	702784	-		722.918	1070.06		1	896.488	9.81	240.885		606.469	1	423.677	8.73	188.508	634.782	401.678	1	408.323	8.67		WP_015452585.1	hypothetical protein
B2I23_RS03185	703214	704599	-		314.516	256.049	55.8264	1	208.797	7.71	104.801		263.854	1	184.327	7.53	82.0132	239.696	188.199	1	169.969	7.41		WP_015452586.1	cysteine--tRNA ligase
B2I23_RS03190	704937	705515	+		2258.65	3398.96	133.636	1	1930.41	10.91	1379.79	2444.03	2260.49	1	2028.1	10.99	1030.69	1895.97	1287.16	1	1404.61	10.46		WP_015452587.1	pilus assembly protein
B2I23_RS03195	705643	706191	+			940.247		0	313.416			429.598	946.595	1	688.096	9.43	543.505	486.738	441.188	1	490.477	8.94		WP_015452588.1	pilus assembly protein
B2I23_RS03200	706360	706977	-		705.372	208.817		1	457.094	8.84			186.868	0	62.2894		183.932	210.354	241.187	1	211.824	7.73		WP_015452589.1	phosphoribosylglycinamide formyltransferase
B2I23_RS03205	706974	708047	-			150.197		0	50.0655		67.6228	439.197	501.795	1	336.205	8.39	171.987	625.381	572.482	1	456.617	8.83		WP_015452590.1	phosphoribosylformylglycinamidine cyclo-ligase
B2I23_RS03210	708039	708251	+					0					180.727	0	60.2423			237.348	87.4727	1	162.41	7.34		WP_015452591.1	hypothetical protein
B2I23_RS03215	708280	709020	+		588.286	217.694		1	402.99	8.65		318.285	129.875	1	224.08	7.81	115.051	194.93	276.584	1	195.521	7.61		WP_015452592.1	hypothetical protein
B2I23_RS03230	710654	711241	-			219.471		0	73.157				261.87	0	87.2899		120.823	294.781	126.746	1	180.784	7.50		WP_015452595.1	ABC transporter substrate-binding protein
B2I23_RS03235	711525	711884	+	rsfS	1210.89	1702.73	214.932	1	1042.85	10.03		655.136	534.651	1	594.893	9.22	315.751	601.845	465.792	1	461.129	8.85		WP_015452596.1	ribosome silencing factor
B2I23_RS03240	712356	713372	+		428.633	158.615		1	293.624	8.20		231.907	189.257	1	210.582	7.72	97.7989	198.84	146.562	1	147.734	7.21		WP_015452597.1	thiamine ABC transporter substrate binding subunit
B2I23_RS03245	713345	714952	+	thiP	542.189	20.0636		1	281.126	8.14	90.332	146.672	167.577	1	134.86	7.08	53.0179	98.8105	115.869	1	89.2323	6.48		WP_015452598.1	thiamine/thiamine pyrophosphate ABC transporter permease ThiP
B2I23_RS03250	714945	715649	+	thiQ	1236.65	274.572		1	755.612	9.56		334.538	163.808	1	249.173	7.96	60.4629	112.686	52.8559	1	75.3349	6.24		WP_015452599.1	thiamine ABC transporter ATP-binding protein ThiQ
B2I23_RS03255	716389	717579	+			568.855	64.9668	1	316.911	8.31		198.026	290.893	1	244.46	7.93	59.6506	163.726	156.437	1	126.605	6.98		WP_015452600.1	divergent polysaccharide deacetylase family protein
B2I23_RS03260	717638	718120	+			267.182	160.198	1	213.69	7.74			79.6995	0	26.5665		176.507	224.29	231.45	1	210.749	7.72		WP_015452601.1	RNA pyrophosphohydrolase
B2I23_RS03265	718458	718820	+			177.753		0	59.2511					0			0	0	51.327	0				WP_015452602.1	hypothetical protein
B2I23_RS03275	720323	720832	+	ruvC		189.778		0	63.2593				150.96	0	50.3201		27.8604	84.9664	109.598	1	74.1417	6.21		WP_015452604.1	crossover junction endodeoxyribonuclease RuvC
B2I23_RS03280	720880	721503	+	ruvA		672.13		0	224.043		349.168	377.963	956.202	1	561.111	9.13	364.328	624.993	895.754	1	628.358	9.30		WP_015452605.1	Holliday junction branch migration protein RuvA
B2I23_RS03285	721547	722551	+	ruvB		96.3052		0	32.1017				134.062	0	44.6872		14.1381	122.166	203.929	1	113.411	6.83		WP_015452606.1	Holliday junction branch migration DNA helicase RuvB
B2I23_RS03290	722834	723526	+			139.663		0	46.5544		104.801		166.644	1	135.723	7.08		250.118	322.627	1	286.372	8.16		WP_015452607.1	MotA/TolQ/ExbB proton channel family protein
B2I23_RS03295	723559	723861	+			319.428		0	106.476		239.693		317.614	1	278.654	8.12	187.575	452.874	368.944	1	336.464	8.39		WP_015452608.1	hypothetical protein
B2I23_RS03300	724015	724830	+			632.593		0	210.864		178.007		495.338	1	336.673	8.40	139.302	548.741	502.325	1	396.789	8.63		WP_015452609.1	hypothetical protein
B2I23_RS03305	724881	726224	+	tolB	648.69	1200.23	57.571	1	635.498	9.31	432.303		988.149	1	710.226	9.47	401.736	1123.09	790.183	1	771.669	9.59		WP_015452610.1	Tol-Pal system protein TolB
B2I23_RS03310	726331	726813	+			801.546		0	267.182		150.366	488.3	1354.89	1	664.519	9.38	294.178	762.587	424.324	1	493.696	8.95		WP_015452611.1	OmpA family protein
B2I23_RS03315	727136	728407	+	tilS		735.538		0	245.179		171.29	370.832	438.817	1	326.98	8.35	256.92	391.767	512.664	1	387.117	8.60		WP_015452612.1	tRNA lysidine(34) synthetase TilS
B2I23_RS03320	728530	730509	+	hflB	440.323	863.585		1	651.954	9.35	110.041	238.231	699.906	1	349.393	8.45	251.165	798.813	715.156	1	588.378	9.20		WP_040215603.1	ATP-dependent zinc metalloprotease FtsH
B2I23_RS03325	730670	732016	+		323.623	1628.68		1	976.151	9.93	754.845	875.46	1428.91	1	1019.74	9.99	601.263	1024.08	857.583	1	827.641	9.69		WP_015452614.1	phosphoglucosamine mutase
B2I23_RS03330	732187	732582	+		2201.62	1140.58		1	1671.1	10.71	366.803	1786.74	1166.51	1	1106.68	10.11	287.046	820.698	893.945	1	667.23	9.38		WP_015452615.1	NADH:ubiquinone oxidoreductase subunit NDUFA12
B2I23_RS03335	732635	733267	+			764.508		0	254.836		344.203		577.727	1	460.965	8.85	224.467	433.557	264.906	1	307.643	8.27		WP_015452616.1	DUF2155 domain-containing protein
B2I23_RS03340	734086	734919	-			232.102		0	77.3675				184.628	0	61.5425		102.221	138.554	290.422	1	177.066	7.47		WP_015452618.1	metal ABC transporter permease
B2I23_RS03345	734972	735793	-		530.316	667.224		1	598.77	9.23	176.708		444.892	1	310.8	8.28	224.713	395.373	249.329	1	289.805	8.18		WP_015452619.1	metal ABC transporter permease
B2I23_RS03350	735798	736640	-			306.166		0	102.055		86.1529	559.547	502.305	1	382.668	8.58	303.39	539.733	419.931	1	421.018	8.72		WP_015452620.1	metal ABC transporter ATP-binding protein
B2I23_RS03355	736640	737524	-		492.565	218.727	87.4299	1	266.241	8.06		266.496	521.964	1	394.23	8.62	433.488	709.974	315.791	1	486.418	8.93		WP_015452621.1	zinc ABC transporter substrate-binding protein
B2I23_RS03360	738025	738969	+	fabD		990.058		0	330.019		461.123	499.151	1710.88	1	890.386	9.80	225.536	1062.31	1380.13	1	889.322	9.80		WP_015452622.1	ACP S-malonyltransferase
B2I23_RS03365	738982	739725	+	fabG	1171.83	867.264		1	1019.55	9.99	97.6168	951.004	1293.51	1	780.71	9.61	286.467	1096.91	876.491	1	753.29	9.56		WP_015452623.1	3-oxoacyl
B2I23_RS03370	739941	740198	+			1750.66		0	583.555		844.499	1828.29	3506.31	1	2059.7	11.01	660.874	3135.2	2383.12	1	2059.73	11.01		WP_015452624.1	acyl carrier protein
B2I23_RS03375	740324	741595	+	fabF	342.704	786.265		1	564.485	9.14	399.676	1297.91	1422.37	1	1039.99	10.02	469.158	1413.77	1435.46	1	1106.13	10.11		WP_015452625.1	beta-ketoacyl-ACP synthase II
B2I23_RS03380	741688	742686	+	mltG		259.917		0	86.6391		73.1389		426.428	1	249.784	7.96	100.163	400.018	375.261	1	291.814	8.19		WP_102134463.1	endolytic transglycosylase MltG
B2I23_RS03390	743492	744850	+			71.219		0	23.7397		53.4414		84.9776	1	69.2095	6.11	41.8213	201.944	205.648	1	149.804	7.23		WP_015452627.1	flagellin
B2I23_RS03395	745024	745674	+					0					59.1319	0	19.7106			33.2818	57.2402	1	45.261	5.50		WP_015452628.1	hypothetical protein
B2I23_RS03400	745671	746702	+			31.2618		0	10.4206				55.9518	0	18.6506			27.9928	144.432	1	86.2123	6.43		WP_015452629.1	OmpA family protein
B2I23_RS03405	746711	747901	+			54.1767		0	18.0589				48.4822	0	16.1607		11.9301	36.3836		1	24.1569	4.59		WP_015452630.1	chemotaxis protein
B2I23_RS03410	747905	749098	+			81.0609		0	27.0203				80.6006	0	26.8669		35.7005	48.3896	46.8133	1	43.6344	5.45		WP_015452631.1	hypothetical protein
B2I23_RS03415	750049	750720	+			192.037		0	64.0124				85.926	0	28.642		84.5761	85.9779	27.7257	1	66.0933	6.05		WP_015452632.1	winged helix-turn-helix domain-containing protein
B2I23_RS03420	750803	752068	+			50.9672		0	16.9891		114.734	186.295	91.22	1	130.75	7.03	11.2234	62.7517		1	36.9875	5.21		WP_015452633.1	flagellar hook protein FlgE
B2I23_RS03425	752092	753534	+	flgK		89.431		0	29.8103		100.661		53.3539	1	77.0075	6.27	29.5401	30.0297	38.7353	1	32.7684	5.03		WP_015452634.1	flagellar hook-associated protein FlgK
B2I23_RS03430	753538	754611	+			390.511		0	130.17				125.449	0	41.8163		52.9191	134.491	173.479	1	120.296	6.91		WP_015452635.1	flagellar hook-associated family protein
B2I23_RS03435	754642	754986	+	flaF		841.623		0	280.541		210.513		334.738	1	272.625	8.09	329.479	502.41	486.044	1	439.311	8.78		WP_015452636.1	flagellar biosynthesis regulator FlaF
B2I23_RS03440	754983	755444	+			139.663		0	46.5544				41.6611	0	13.887			46.8971	40.3283	1	43.6127	5.45		WP_015452637.1	hypothetical protein
B2I23_RS03445	755423	755818	+	flgD		162.941		0	54.3135				145.814	0	48.6046		71.7615	72.951	329.348	1	158.02	7.30		WP_015824918.1	flagellar hook assembly protein FlgD
B2I23_RS03450	755871	756137	+	fliQ		241.665		0	80.5549				72.0877	0	24.0292			27.0492	69.7816	1	48.4154	5.60		WP_015452639.1	flagellar biosynthesis protein FliQ
B2I23_RS03455	756291	756596	-					0						0			86.1138	109.426	56.4597	1	84	6.39		WP_015824919.1	DNA cytosine methyltransferase, partial
B2I23_RS03460	756593	756802	-					0					183.309	0	61.1029			103.174	177.445	1	140.309	7.13		WP_080571141.1	DNA cytosine methyltransferase
B2I23_RS03465	756760	757011	-	dcm		128.025		0	42.6749				76.3787	0	25.4596		112.768	200.615		1	156.692	7.29		WP_015452642.1	DNA (cytosine-5-)-methyltransferase
B2I23_RS03470	757343	757675	-			193.767		0	64.589				115.6	0	38.5334		85.338	151.817	55.951	1	97.702	6.61		WP_015452644.1	hypothetical protein
B2I23_RS03475	757684	757884	-					0						0			0	0	0	0				WP_015452645.1	hypothetical protein
B2I23_RS03480	758090	760168	+	flhA		62.0726		0	20.6909		34.9336		37.0321	1	35.9828	5.17	6.83443	20.8431	35.8474	1	21.175	4.40		WP_015452646.1	flagellar biosynthesis protein FlhA
B2I23_RS03485	760165	760911	+	fliR		43.1891		0	14.3964				77.2989	0	25.7663		19.0211	48.341	174.594	1	80.6521	6.33		WP_015452647.1	flagellar type III secretion system protein FliR
B2I23_RS03490	760931	761344	+					0					46.4914	0	15.4971			34.8896	45.0041	1	39.9468	5.32		WP_015452648.1	hypothetical protein
B2I23_RS03495	761379	761717	+					0					113.554	0	37.8514		0	0	0	0				WP_015452649.1	hypothetical protein
B2I23_RS03500	761793	762164	+			86.7264		0	28.9088		195.234			0	65.0779		0	19.4144	0	0				WP_015452650.1	hypothetical protein
B2I23_RS03505	762311	762841	+			121.515		0	40.505				36.2475	0	12.0825		53.5171	54.4041		1	53.9606	5.75		WP_015452651.1	flagellar basal body-associated FliL family protein
B2I23_RS03510	763116	764036	+	folD		595.503		0	198.501		473.14	512.159	522.46	1	502.586	8.97	401.117	619.489	586.666	1	535.757	9.07		WP_015452652.1	bifunctional methylenetetrahydrofolate dehydrogenase/methenyltetrahydrofolate cyclohydrolase FolD
B2I23_RS03515	764055	764759	-	pgl		183.048		0	61.016		309.051		163.808	1	236.429	7.89	100.772	256.104	184.995	1	180.624	7.50		WP_015452653.1	6-phosphogluconolactonase
B2I23_RS03520	764769	766247	-	zwf	589.479	196.322		1	392.9	8.62	49.1054	159.465	221.235	1	143.268	7.16	48.0351	180.676	176.365	1	135.025	7.08		WP_015452654.1	glucose-6-phosphate dehydrogenase
B2I23_RS03525	766373	767758	-		314.516	256.049		1	285.283	8.16	104.801		249.967	1	177.384	7.47	215.285	328.279	241.97	1	261.845	8.03		WP_015452655.1	glutamine synthetase
B2I23_RS03535	768814	771678	-		5629.68	1463.91	108.029	1	2400.54	11.23	709.792	6009.42	1733.28	1	2817.5	11.46	376.917	791.537	1287.64	1	818.696	9.68		WP_015452656.1	ribonucleoside-diphosphate reductase subunit alpha
B2I23_RS03540	771760	772239	-	bamE	1816.33	1411.47		1	1613.9	10.66	453.918	982.704	1884.64	1	1107.09	10.11	976.854	1820.58	1475.01	1	1424.15	10.48		WP_015452658.1	outer membrane protein assembly factor BamE
B2I23_RS03545	772445	772948	+			290.651		0	96.8836			531.192	173.4	1	352.296	8.46	64.0035	357.854	293.743	1	238.533	7.90		WP_015824920.1	hypothetical protein
B2I23_RS03550	773077	774171	+	plsX	1194.3	1355.31		1	1274.8	10.32	464.282	430.775	703.102	1	532.719	9.06	350.354	751.895	1003.9	1	702.049	9.46		WP_015452660.1	phosphate acyltransferase PlsX
B2I23_RS03555	774177	775151	+	fabH	447.097	1224.31		1	835.704	9.71	148.978	1209.48	552.747	1	637.069	9.32	335.182	585.179	821.705	1	580.689	9.18		WP_015824921.1	ketoacyl-ACP synthase III
B2I23_RS03560	775218	775562	+			1028.65		0	342.884		421.026		725.265	1	573.145	9.16		565.211	756.069	1	660.64	9.37		WP_015452662.1	integration host factor subunit alpha
B2I23_RS03565	776035	776652	-		1410.74	2975.64	250.406	1	1545.6	10.59	1527.75	1908.16	3612.79	1	2349.57	11.20	2069.24	4592.72	4100.18	1	3587.38	11.81		WP_015452663.1	superoxide dismutase
B2I23_RS03570	776811	777755	+			204.84		0	68.2798		153.708		244.412	1	199.06	7.64	105.25	152.85	78.8643	1	112.321	6.81		WP_015452664.1	cation transporter
B2I23_RS03580	778741	779712	-		448.477	232.341		1	340.409	8.41		242.643	435.641	1	339.142	8.41	190.035	423.521	287.526	1	300.361	8.23		WP_015452665.1	phosphoribosylaminoimidazolesuccinocarboxamide synthase
B2I23_RS03615	785260	786285	+			157.223		0	52.4078		70.7865	229.872	112.558	1	137.739	7.11	110.79	63.3522	163.436	1	112.526	6.81		WP_015824922.1	Mrp/NBP35 family ATP-binding protein
B2I23_RS03620	786579	788465	+	trkD		512.913		0	170.971		153.952	124.986	520.201	1	266.38	8.06	240.954	302.358	444.317	1	329.21	8.36		WP_015452667.1	potassium transporter Kup
B2I23_RS03625	789960	791075	+		781.218	1618.89	69.3328	1	823.148	9.69	650.779	634.003	1224.52	1	836.435	9.71	331.029	614.788	651.107	1	532.308	9.06		WP_015452668.1	VWA domain-containing protein
B2I23_RS03630	791452	795126	+	dnaE	118.618	456.5	63.1636	1	212.76	7.73	98.8121	449.236	188.546	1	245.532	7.94	104.391	178.834	152.095	1	145.107	7.18		WP_015452669.1	DNA polymerase III subunit alpha
B2I23_RS03640	797683	798654	+	kpsF		609.296		0	203.099			1113.55	399.852	1	756.699	9.56	93.9202	470.565	387.061	1	317.182	8.31		WP_040055321.1	KpsF/GutQ family sugar-phosphate isomerase
B2I23_RS03645	799134	801158	+			382.367		0	127.456		179.326	232.937	389.701	1	267.321	8.06	161.384	367.349	377.234	1	301.989	8.24		WP_015452672.1	SAM-dependent DNA methyltransferase
B2I23_RS03650	801155	802435	+		340.296	201.482		1	270.889	8.08			90.1519	0	30.0506		66.5517	135.31	174.536	1	125.466	6.97		WP_015452673.1	restriction endonuclease subunit S
B2I23_RS03660	804051	804791	-		1176.57	1393.24	104.42	1	891.411	9.80	588.072	636.57	1324.72	1	849.788	9.73	536.904	847.944	1005.76	1	796.869	9.64		WP_015452675.1	phosphatidylcholine/phosphatidylserine synthase
B2I23_RS03665	805008	806162	+			335.192		0	111.731		377.283	204.198	483.269	1	354.917	8.47	369.059	481.476	403.283	1	417.94	8.71		WP_015452676.1	FAD-dependent monooxygenase
B2I23_RS03670	806167	807429	-	gluP		510.882		0	170.294		57.5035	560.212	914.367	1	510.694	9.00	585.001	897.765	811.356	1	764.707	9.58		WP_015452677.1	sugar MFS transporter
B2I23_RS03680	808266	808607	-			849.006		0	283.002			1379.23	844.185	1	1111.71	10.12	498.554	549.052	926.137	1	657.914	9.36		WP_015452678.1	hypothetical protein
B2I23_RS03685	808779	809837	-			30.4648		0	10.1549					0			40.2515	129.576	70.3747	1	80.0673	6.32		WP_015452679.1	ribonucleotide-diphosphate reductase subunit beta
B2I23_RS03690	809956	810930	-			297.805		0	99.2684		148.978		197.409	1	173.194	7.44	58.2924	251.849	229.313	1	179.818	7.49		WP_015824926.1	bifunctional riboflavin kinase/FAD synthetase
B2I23_RS03695	810943	811791	-		513.451	228.002		1	370.726	8.53	427.72		317.39	1	372.555	8.54	200.831	433.839	482.8	1	372.49	8.54		WP_015452681.1	TIGR01459 family HAD-type hydrolase
B2I23_RS03700	812056	812391	+		1297.38	1056.2		1	1176.79	10.20	648.455		4181.73	1	2415.09	11.24	930.337	3095.21	3327.09	1	2450.88	11.26		WP_015452682.1	co-chaperone GroES
B2I23_RS03705	812462	814117	+	groL	1316.18	1967.68	46.7243	1	1110.2	10.12	1403.42	2563.58	3882.03	1	2616.34	11.35	1432.89	4256.53	4140.38	1	3276.6	11.68		WP_015452683.1	chaperonin GroEL
B2I23_RS03710	814600	814794	+					0						0			0	148.147	0	0				WP_015452684.1	hypothetical protein
B2I23_RS03725	816312	816677	+	ndhC	2382.08	2380	211.408	1	1657.83	10.70	793.737	1933.19	2103.54	1	1610.16	10.65	659.971	986.632	559.969	1	735.524	9.52		WP_015452685.1	NADH-quinone oxidoreductase subunit A
B2I23_RS03730	816668	817225	+		1562.44	2428.34	138.666	1	1376.48	10.43	650.779	2958.68	2311.07	1	1973.51	10.95	1273.19	2316.78	2470.87	1	2020.28	10.98		WP_015452686.1	NADH-quinone oxidoreductase subunit B
B2I23_RS03735	817250	817846	+		37221.4	7204.7	635.266	1	15020.5	13.87	3100.66	36790.9	6289.39	1	15393.6	13.91	1166.57	972.44	1896.82	1	1345.28	10.39		WP_102134473.1	NADH-quinone oxidoreductase subunit C
B2I23_RS03740	817896	819086	+		366.012	704.297	64.9668	1	378.425	8.56	304.899	198.026	436.34	1	313.088	8.29	131.231	472.987	265.944	1	290.054	8.18		WP_015452688.1	NADH-quinone oxidoreductase subunit D
B2I23_RS03745	819159	819815	+	nuoE		1080.32		0	360.106		331.63	358.979	380.847	1	357.152	8.48	86.5071	428.712	425.381	1	313.533	8.29		WP_015452689.1	NADH-quinone oxidoreductase subunit NuoE
B2I23_RS03750	819995	821272	+	nuoF	341.095	151.466		1	246.281	7.94	56.8286		105.424	1	81.1263	6.34	33.354	163.883	131.209	1	109.482	6.77		WP_015452691.1	NADH-quinone oxidoreductase subunit NuoF
B2I23_RS03755	821306	823408	+		207.285	567.619		1	387.452	8.60	103.605	448.595	475.923	1	342.708	8.42	189.18	391.5	434.119	1	338.266	8.40		WP_015452692.1	NADH-quinone oxidoreductase subunit G
B2I23_RS03760	823408	824454	+	nuoH	832.703	739.535		1	786.119	9.62	138.733		551.502	1	345.118	8.43	230.706	269.02	213.544	1	237.757	7.89		WP_015452693.1	NADH-quinone oxidoreductase subunit NuoH
B2I23_RS03765	824465	824956	+	nuoI		852.457		0	284.152		295.231	1438.1	782.416	1	838.584	9.71	317.676	733.958	719.516	1	590.383	9.21		WP_015452694.1	NADH-quinone oxidoreductase subunit NuoI
B2I23_RS03770	825037	825636	+		726.533	591.474		1	659.004	9.36	121.045	393.082	384.949	1	299.692	8.23	94.7252	421.292	496.845	1	337.621	8.40		WP_015452695.1	NADH-quinone oxidoreductase subunit J
B2I23_RS03775	825638	825946	+	nuoK				0			470.077		62.2894	1	266.183	8.06	91.9662	70.1179	60.2967	1	74.127	6.21		WP_015452696.1	NADH-quinone oxidoreductase subunit NuoK
B2I23_RS03780	825948	827948	+	nuoL		306.338		0	102.113		72.5906	235.731	346.281	1	218.201	7.77	149.118	180.463	223.469	1	184.35	7.53		WP_015452697.1	NADH-quinone oxidoreductase subunit L
B2I23_RS03785	827948	829447	+		290.613	344.13		1	317.372	8.31		471.698	461.938	1	466.818	8.87	75.7802	221.479	347.792	1	215.017	7.75		WP_015452698.1	NADH-quinone oxidoreductase subunit M
B2I23_RS03790	829467	830903	+	nuoN		202.06		0	67.3533		50.5407	164.126	321.46	1	178.709	7.48	177.981	150.775	181.52	1	170.092	7.41		WP_015452699.1	NADH-quinone oxidoreductase subunit N
B2I23_RS03795	830906	831664	+			340.05		0	113.35		95.6876	310.737	405.743	1	270.722	8.08	149.763	409.16	245.477	1	268.133	8.07		WP_015452700.1	biotin-
B2I23_RS03800	831683	833362	+			364.87	46.0568	1	205.464	7.68	129.691		423.902	1	276.796	8.11	101.491	408.395	299.438	1	269.775	8.08		WP_015452701.1	ribonuclease J
B2I23_RS03805	833476	834825	+		322.904	430.163		1	376.533	8.56	215.191	174.703	299.404	1	229.766	7.84	136.825	444.028	427.839	1	336.231	8.39		WP_015452702.1	proline--tRNA ligase
B2I23_RS03810	834838	836091	+			360.184		0	120.061		173.749		168.837	1	171.293	7.42	158.631	172.779	282.298	1	204.569	7.68		WP_015452703.1	lipoprotein-releasing ABC transporter permease subunit
B2I23_RS03815	836098	836784	+		637.31	235.835		1	436.572	8.77			140.698	0	46.8992		41.5462	242.85	217.914	1	167.437	7.39		WP_102134472.1	ABC transporter ATP-binding protein
B2I23_RS03820	836791	837555	-	ubiG		421.728		0	140.576			308.299	503.201	1	405.75	8.66	204.309	670.291	681.944	1	518.848	9.02		WP_015452705.1	bifunctional 2-polyprenyl-6-hydroxyphenol methylase/3-demethylubiquinol 3-O-methyltransferase UbiG
B2I23_RS03825	837695	838930	+		352.686	313.226		1	332.956	8.38		572.449	249.158	1	410.803	8.68	149.445	309.687	316.558	1	258.563	8.01		WP_015452706.1	aspartate kinase
B2I23_RS03830	839941	841014	+	prfA	405.884	811.062		1	608.473	9.25	608.605		519.716	1	564.161	9.14	343.974	773.321	902.093	1	673.129	9.39		WP_015452707.1	peptide chain release factor 1
B2I23_RS03835	841007	841888	+	prmC	494.24	658.413		1	576.326	9.17	329.374	802.208	829.254	1	653.612	9.35	563.841	867.968	506.985	1	646.264	9.34		WP_015452708.1	peptide chain release factor N(5)-glutamine methyltransferase
B2I23_RS03840	842027	842659	+		1377.31	1579.98		1	1478.65	10.53	458.938	1862.95	1763.59	1	1361.82	10.41	561.168	2669.8	2178.11	1	1803.03	10.82		WP_015452709.1	DUF4167 domain-containing protein
B2I23_RS03845	842703	845264	+	clpB	340.296	1511.11	30.2012	1	627.203	9.29	651.998	2117.3	1096.85	1	1288.72	10.33	321.666	1023.28	1178.12	1	841.02	9.72		WP_015452710.1	ATP-dependent chaperone ClpB
B2I23_RS03850	845719	847677	-			247.031	39.4974	1	143.264	7.16	111.22		471.606	1	291.413	8.19	101.543	309.679	275.814	1	229.012	7.84		WP_015824932.1	M23 family metallopeptidase
B2I23_RS03885	853241	853546	+		1424.57			0	474.858					0			0	0	0	0				WP_012778710.1	DUF59 domain-containing protein
B2I23_RS03895	854601	855020	-	yidD		153.63		0	51.2099		345.842		549.926	1	447.884	8.81	202.983	447.085	842.862	1	497.643	8.96		WP_015452713.1	membrane protein insertion efficiency factor YidD
B2I23_RS03900	855199	855786	+	folE		768.148		0	256.049		123.515	802.208	752.875	1	559.533	9.13	265.811	687.823	918.91	1	624.181	9.29		WP_015452714.1	GTP cyclohydrolase I FolE
B2I23_RS03905	856212	856835	+		6287.3	9564.92	247.998	1	5366.74	12.39	2676.95	4535.56	5367.07	1	4193.19	12.03	3597.74	4039.31	3971.18	1	3869.41	11.92		WP_015452715.1	PilZ domain-containing protein
B2I23_RS03910	857418	857678	-					0					73.7449	0	24.5816		54.4398	27.6711	142.772	1	74.9608	6.23		WP_015452716.1	hypothetical protein
B2I23_RS03915	857782	857976	-			330.895		0	110.298				296.114	0	98.7047			37.0366	191.094	1	114.065	6.83		WP_015452717.1	hypothetical protein
B2I23_RS03920	858618	860099	+	guaB	588.286	261.233		1	424.759	8.73	147.018	159.142	441.574	1	249.245	7.96	172.576	565.296	402.304	1	380.059	8.57		WP_015452718.1	IMP dehydrogenase
B2I23_RS03925	860164	860478	-			290.651		0	96.8836				231.2	0	77.0668		42.669	108.441	167.853	1	106.321	6.73		WP_015824936.1	hypothetical protein
B2I23_RS03930	861032	861679	+			99.5748		0	33.1916		112.079	363.965	59.4056	1	178.483	7.48	109.636	66.8717	57.5052	1	78.0042	6.29		WP_015452720.1	histidine phosphotransferase
B2I23_RS03935	861779	862180	+			1444.58		0	481.526		180.664	586.689	478.792	1	415.382	8.70	106.036	574.897	602.517	1	427.817	8.74		WP_015452721.1	response regulator
B2I23_RS03940	862286	862996	-		1226.22	2314.17	217.652	1	1252.68	10.29	715.033		1651.33	1	1183.18	10.21	839.337	2844.16	2568.08	1	2083.86	11.03		WP_015452722.1	response regulator transcription factor
B2I23_RS03945	863436	863747	+			827.237		0	275.746				1603.95	0	534.651		136.623	1064.8	716.603	1	639.343	9.32		WP_015452723.1	hypothetical protein
B2I23_RS03950	863887	864162	-		4738.26	7714.88	841.037	1	4431.39	12.11	1578.85	8545.26	5300.02	1	5141.37	12.33	1184.07	4422.26	3577.82	1	3061.38	11.58		WP_015452724.1	DUF1153 domain-containing protein
B2I23_RS03955	864745	865800	+			397.168		0	132.389		68.7755		328.081	1	198.428	7.63	134.553	273.566	388.16	1	265.426	8.05		WP_015452725.1	branched-chain amino acid ABC transporter permease
B2I23_RS03960	866427	867848	+		306.554	567.198		1	436.876	8.77	255.369	663.429	866.27	1	595.023	9.22	309.755	1041.17	759.942	1	703.622	9.46		WP_015452726.1	trigger factor
B2I23_RS03965	867967	868590	-		2095.77	620.427	123.999	1	946.732	9.89	116.389		586.059	1	351.224	8.46	273.246	983.786	865.896	1	707.643	9.47		WP_015452727.1	dual specificity protein phosphatase family protein
B2I23_RS03975	869309	870130	-	map		510.23		0	170.077		441.77		842.953	1	642.361	9.33	587.711	1063.11	1133.31	1	928.047	9.86		WP_015452730.1	type I methionyl aminopeptidase
B2I23_RS03980	870876	872192	+			367.451		0	122.484		165.437	358.161	102.302	1	208.633	7.70	32.3663	104.192	169.765	1	102.108	6.67		WP_015824937.1	homoserine dehydrogenase
B2I23_RS03985	872244	874046	+	recJ	241.775	304.192		1	272.983	8.09	120.843	130.809	138.778	1	130.144	7.02	55.1644	164.231	165.339	1	128.245	7.00		WP_015452732.1	single-stranded-DNA-specific exonuclease RecJ
B2I23_RS03990	874086	875324	-		351.832	1952.92	62.4499	1	789.067	9.62	703.408	761.417	2330.2	1	1265.01	10.30	2167.44	3170.98	2857.16	1	2731.86	11.42		WP_015452733.1	NADP-dependent isocitrate dehydrogenase
B2I23_RS03995	875533	877833	-			70.1048		0	23.3683				83.6481	0	27.8827		24.7002	91.0223	129.555	1	81.7593	6.35		WP_015452734.1	PAS-domain containing protein
B2I23_RS04000	878084	878890	+		2700.87	239.868		1	1470.37	10.52	89.9962		333.908	1	211.952	7.73	88.0346	268.481	230.876	1	195.797	7.61		WP_015452735.1	RNA methyltransferase
B2I23_RS04005	878887	879702	+			355.833		0	118.611		89.0036		94.3501	1	91.6768	6.52	156.715	194.715	182.664	1	178.031	7.48		WP_015452736.1	glutamate racemase
B2I23_RS04010	879800	880090	-			1108.67		0	369.556		748.731		1124.42	1	936.576	9.87	244.137	819.006	768.317	1	610.487	9.25		WP_015452737.1	hypothetical protein
B2I23_RS04015	880232	880498	-			1208.32	869.387	1	1038.85	10.02	2720.11	6183.31	2739.33	1	3880.92	11.92	2607.6	4327.88	3837.99	1	3591.16	11.81		WP_015452738.1	hypothetical protein
B2I23_RS04020	880616	881095	-		12714.3	28296.7	2256.78	1	14422.6	13.82	19518.5	31446.5	46193.8	1	32386.3	14.98	7578.02	50389.5	34779.2	1	30915.6	14.92		WP_015452740.1	hypothetical protein
B2I23_RS04025	881751	882419	+			241.123	115.658	1	178.391	7.48	217.121	705.079	604.179	1	508.793	8.99	276.105	464.204	278.501	1	339.603	8.41		WP_015824939.1	guanylate kinase
B2I23_RS04030	882469	883335	-	purU		334.902		0	111.634			272.029	288.6	1	280.315	8.13	65.5538	199.921	214.898	1	160.124	7.32		WP_015452742.1	formyltetrahydrofolate deformylase
B2I23_RS04035	883702	883908	+			155.856		0	51.9521				92.9827	0	30.9942		137.283	174.448	90.0082	1	133.913	7.07		WP_015452743.1	hypothetical protein
B2I23_RS04040	884290	884526	-		5517.97	4628.34	326.479	1	3490.93	11.77	3370.87		9745.53	1	6558.2	12.68	2877.73	15541.3	12892.8	1	10437.3	13.35		WP_015452744.1	cold shock domain-containing protein
B2I23_RS04050	887030	888910	-			703.217		0	234.406		193.054		511.627	1	352.341	8.46	423.015	929.165	792.416	1	714.866	9.48		WP_015452746.1	M3 family oligoendopeptidase
B2I23_RS04055	889114	890562	+		2105.89	2538.23	53.3992	1	1565.84	10.61	902.198	1627.67	2165.17	1	1565.01	10.61	666.803	1530.16	1131.53	1	1109.5	10.12		WP_015452747.1	sigma-54-dependent Fis family transcriptional regulator
B2I23_RS04060	891037	892827	+	msbA	1216.97	1062.8	43.2024	1	774.325	9.60	567.715	658.428	1010.19	1	745.446	9.54	325.271	750.039	634.58	1	569.963	9.15		WP_015452748.1	ABC transporter ATP-binding protein
B2I23_RS04065	893055	894926	-	wcaA	2328.63	3481.29	165.332	1	1991.75	10.96	1202.69	2771.73	2673.25	1	2215.89	11.11	1586.34	3364.16	2199.57	1	2383.36	11.22		WP_015452749.1	glycosyltransferase family 2 protein
B2I23_RS04070	895297	895893	+	rfbC	8032.02	10375.8		1	9203.91	13.17	2676.37	5530.8	5448.6	1	4551.92	12.15	2927.44	4427.65	4556.49	1	3970.53	11.96		WP_015452750.1	dTDP-4-dehydrorhamnose 3,5-epimerase
B2I23_RS04075	895884	896960	+	rfbB	3642.78	3744.46	143.687	1	2510.31	11.29	1483.56	1751.9	2734.31	1	1989.92	10.96	1002.66	1857.51	2075.95	1	1645.37	10.68		WP_015452751.1	dTDP-glucose 4,6-dehydratase
B2I23_RS04080	896935	897807	+	rfbD	1498.01	3289.05	88.6316	1	1625.23	10.67	1414.27	540.319	1587.42	1	1180.67	10.21	585.929	1290.56	1301.87	1	1059.45	10.05		WP_015452752.1	dTDP-4-dehydrorhamnose reductase
B2I23_RS04085	897831	898709	+	rfbA	495.927	2826.16		1	1661.04	10.70	660.996	268.315	2321.08	1	1083.46	10.08	1454.82	1725.43	1589.73	1	1590	10.63		WP_015824941.1	glucose-1-phosphate thymidylyltransferase RfbA
B2I23_RS04090	898751	899959	+		360.562	1627.79		1	994.175	9.96	300.359	390.156	1194.01	1	628.175	9.30	235.05	597.365	400.681	1	411.032	8.68		WP_015452754.1	hypothetical protein
B2I23_RS04095	900407	902257	+		1648.54	1551.24	41.802	1	1080.52	10.08	667.022	764.503	1424.58	1	952.035	9.89	468.253	916.912	855.588	1	746.918	9.54		WP_031934991.1	Kef family K(+) transporter
B2I23_RS04100	902433	904934	+	secD	174.229	838.147	30.9254	1	347.767	8.44	145.138	659.849	507.726	1	437.571	8.77	187.406	490.713	439.356	1	372.492	8.54		WP_015452756.1	protein translocase subunit SecD
B2I23_RS04110	905590	906882	+	murA	337.138	424.175		1	380.656	8.57	224.677	364.809	401.918	1	330.468	8.37	131.868	519.458	489.928	1	380.418	8.57		WP_015452758.1	UDP-N-acetylglucosamine 1-carboxyvinyltransferase
B2I23_RS04115	907084	908574	-		292.367	519.312		1	405.839	8.66	48.7102		451.818	1	250.264	7.97	95.297	392.35	337.395	1	275.014	8.10		WP_015452759.1	histidine--tRNA ligase
B2I23_RS04120	909332	910558	+					0						0			0	0	0	0				WP_055688158.1	hypothetical protein
B2I23_RS04125	910761	912119	-			332.356		0	110.785		160.324	173.546	254.933	1	196.268	7.62	125.464	159.429	164.518	1	149.804	7.23		WP_015452761.1	efflux transporter outer membrane subunit
B2I23_RS04130	912116	912286	-			188.668		0	62.8893				112.558	0	37.5193			211.174	435.829	1	323.501	8.34		WP_015452762.1	HaeIII family restriction endonuclease
B2I23_RS04140	914010	914720	+		2452.43	3176.31	326.479	1	1985.07	10.95	715.033	2322	2382.24	1	1806.43	10.82	639.495	2712.11	2463.26	1	1938.29	10.92		WP_015452763.1	DUF2497 domain-containing protein
B2I23_RS04145	914799	917642	+		1072.94	2257.45	81.6196	1	1137.34	10.15	740.57	1161	1360.31	1	1087.29	10.09	709.44	1160.52	1185.77	1	1018.58	9.99		WP_015452764.1	valine--tRNA ligase
B2I23_RS04150	918134	919258	+		774.969	1204.46	68.7782	1	682.734	9.42	710.13	419.287	1471.36	1	866.925	9.76	239.971	1251.84	844.637	1	778.815	9.61		WP_015452765.1	VWA domain-containing protein
B2I23_RS04155	919663	920493	+			504.704		0	168.235		87.397		347.426	1	217.412	7.76	239.378	425.855	717.466	1	460.899	8.85		WP_015452766.1	septal ring lytic transglycosylase RlpA family protein
B2I23_RS04160	920946	921494	-			1527.9		0	509.3		661.447	1288.79	876.477	1	942.239	9.88	569.387	1012.94	1086	1	889.443	9.80		WP_015452767.1	NYN domain-containing protein
B2I23_RS04165	921776	922144	+		4725.42	6382.5	209.69	1	3772.54	11.88	1771.39	6391.57	6311.49	1	4824.82	12.24	2079.33	5578.08	5402.68	1	4353.37	12.09		WP_015452768.1	DNA-directed RNA polymerase subunit omega
B2I23_RS04175	922394	922792	+			1293.72		0	431.241		364.045	591.1	1205.98	1	720.375	9.49	925.886	1393.75	1400.88	1	1240.17	10.28		WP_015452769.1	holo-ACP synthase
B2I23_RS04180	922855	923601	+	lepB		561.458		0	187.153		291.674	315.728	824.522	1	477.308	8.90	361.401	531.751	823.087	1	572.08	9.16		WP_015452770.1	signal peptidase I
B2I23_RS04185	923601	924284	+		637.31	801.839		1	719.574	9.49	106.18		619.069	1	362.624	8.50	249.277	454.024	463.068	1	388.79	8.60		WP_015452771.1	ribonuclease III
B2I23_RS04190	924297	925232	+			517.023		0	172.341			251.975	370.143	1	311.059	8.28	45.541	285.491	218.962	1	183.331	7.52		WP_015452772.1	GTPase Era
B2I23_RS04195	925338	926666	+	glmU	328.006	752.543		1	540.274	9.08	218.591	532.391	477.927	1	409.636	8.68	288.666	581.467	757.044	1	542.392	9.08		WP_015452773.1	bifunctional UDP-N-acetylglucosamine diphosphorylase/glucosamine-1-phosphate N-acetyltransferase GlmU
B2I23_RS04200	926774	928600	+	glmS	238.599	706.343	84.7022	1	343.215	8.42	159.008	516.364	463.54	1	379.637	8.57	186.651	478.314	458.909	1	374.624	8.55		WP_015452774.1	glutamine--fructose-6-phosphate transaminase (isomerizing)
B2I23_RS04205	928660	929346	+		634.527	610.493		1	622.51	9.28			336.2	0	112.067		310.235	262.815	461.046	1	344.699	8.43		WP_015452775.1	DUF502 domain-containing protein
B2I23_RS04210	929362	931464	-	recG		230.116		0	76.7052		34.5349	336.447	100.676	1	157.219	7.30	27.0257	113.329	186.051	1	108.802	6.77		WP_015452776.1	ATP-dependent DNA helicase RecG
B2I23_RS04215	931550	931846	+					0					324.031	0	108.01		47.841	486.34	125.466	1	219.882	7.78		WP_015452777.1	succinate dehydrogenase assembly factor 2
B2I23_RS04220	931843	935406	+	mfd	122.312	217.254		1	169.783	7.41	81.5117	727.929	351.033	1	386.825	8.60	115.616	291.804	230.021	1	212.48	7.73		WP_015452778.1	transcription-repair coupling factor
B2I23_RS04225	936337	937059	+	recO		223.114		0	74.3712		100.452		266.216	1	183.334	7.52	117.915	179.804	154.62	1	150.78	7.24		WP_015452779.1	DNA repair protein RecO
B2I23_RS04230	937162	938418	-		346.794	718.649		1	532.722	9.06	57.778		321.556	1	189.667	7.57	259.986	373.46	370.559	1	334.668	8.39		WP_015452780.1	tyrosine--tRNA ligase
B2I23_RS04235	938576	939319	-			49.3306		0	16.4435				58.8606	0	19.6202		21.726	33.1291		1	27.4275	4.78		WP_102134470.1	YdcF family protein
B2I23_RS04240	940978	943035	-			438.942	37.5974	1	238.27	7.90	176.45	343.803	364.747	1	295	8.20	193.317	291.272	262.546	1	249.045	7.96		WP_015452783.1	UvrD-helicase domain-containing protein
B2I23_RS04245	943192	943764	+			506.737		0	168.912		126.749	411.604	335.906	1	291.42	8.19		214.27	195.096	1	204.683	7.68		WP_015452784.1	OmpA family protein
B2I23_RS04250	944000	945178	+			169.356		0	56.4518				101.036	0	33.6788		87.0179	113.735	179.308	1	126.687	6.99		WP_102134469.1	AsmA family protein
B2I23_RS04255	945541	946155	-			786.884	125.814	1	456.349	8.83	236.185	1917.47	845.009	1	999.555	9.97	277.245	857.263	727.09	1	620.533	9.28		WP_015452786.1	hypothetical protein
B2I23_RS04260	946237	946618	-	ssrA	11411.5	30404.2	607.66	1	14141.1	13.79	10266.6	35809.5	44087.7	1	30054.6	14.88	11977	36299.8	47701	1	31992.6	14.97
B2I23_RS04265	946671	947465	+			649.303	194.655	1	421.979	8.72	456.773	593.331	1186.32	1	745.474	9.54	589.799	535.983	890.571	1	672.118	9.39		WP_015452787.1	thymidylate synthase
B2I23_RS04270	947465	947995	+			182.272		0	60.7575		273.548	444.16	253.733	1	323.813	8.34	26.7585	408.031	350.879	1	261.89	8.03		WP_015452788.1	dihydrofolate reductase
B2I23_RS04275	948096	949166	+	hflK	407.021	722.963		1	564.992	9.14	406.873	220.214	1078.29	1	568.458	9.15	451.073	755.257	869.827	1	692.052	9.43		WP_015452789.1	FtsH protease activity modulator HflK
B2I23_RS04280	949159	950067	+			674.348		0	224.783		319.59	259.46	592.88	1	390.643	8.61	171.943	842.186	676.398	1	563.509	9.14		WP_015452790.1	protease modulator HflC
B2I23_RS04285	951214	952107	-	serB		144.35		0	48.1167			263.813	129.177	1	196.495	7.62	63.574	105.02	145.886	1	104.827	6.71		WP_015452791.1	phosphoserine phosphatase SerB
B2I23_RS04290	952109	953020	+	miaA		246.815		0	82.2716		79.3737		273.461	1	176.417	7.46	46.5862	118.396	162.9	1	109.294	6.77		WP_040055326.1	tRNA (adenosine(37)-N6)-dimethylallyltransferase MiaA
B2I23_RS04295	953323	953925	+		722.918	2461.13	128.317	1	1104.12	10.11	843.099	782.252	1500.21	1	1041.85	10.02	235.635	598.851	648.865	1	494.45	8.95		WP_015452793.1	DUF882 domain-containing protein
B2I23_RS04300	954406	955053	-			896.173		0	298.724		224.157	363.965	1039.6	1	542.573	9.08	306.98	1359.73	1380.13	1	1015.61	9.99		WP_015824949.1	hypothetical protein
B2I23_RS04305	955198	956256	-			30.4648		0	10.1549				72.7004	0	24.2335		26.8343		35.1873	1	31.0108	4.95		WP_015452679.1	ribonucleotide-diphosphate reductase subunit beta
B2I23_RS04310	956385	957074	+			46.7569		0	15.5856		421.026	341.81	306.843	1	356.56	8.48	61.7773	251.205	216.02	1	176.334	7.46		WP_015452797.1	hypothetical protein
B2I23_RS04315	957681	958877	-		364.177	1078.1	64.6411	1	502.307	8.97	303.371	1182.2	1270.3	1	918.623	9.84	866.534	1158.44	918.354	1	981.109	9.94		WP_015824951.1	multidrug effflux MFS transporter
B2I23_RS04320	958989	959309	-	grxD		703.538		0	234.513			734.732	1499.02	1	1116.88	10.13	531.169	1034.95	1683.24	1	1083.12	10.08		WP_015452799.1	Grx4 family monothiol glutaredoxin
B2I23_RS04325	959372	959611	-			1075.41		0	358.469		605.224		801.976	1	703.6	9.46	177.61	1685.17	931.584	1	931.454	9.86		WP_015452800.1	BolA family transcriptional regulator
B2I23_RS04330	959635	961848	-	purL	393.785	466.301		1	430.043	8.75	295.231		582.465	1	438.848	8.78	314.467	665.455	698.478	1	559.467	9.13		WP_015452801.1	phosphoribosylformylglycinamidine synthase subunit PurL
B2I23_RS04335	962170	962829	-	purQ	660.485	244.411		1	452.448	8.82	110.041	357.347	379.116	1	282.168	8.14	236.813	831.641	931.584	1	666.68	9.38		WP_015452802.1	phosphoribosylformylglycinamidine synthase subunit PurQ
B2I23_RS04340	962954	963208	-	purS		1265.19		0	421.728				1283.16	0	427.721		278.604	849.664	803.72	1	643.996	9.33		WP_015452803.1	phosphoribosylformylglycinamidine synthase subunit PurS
B2I23_RS04345	963228	963995	-		567.604	630.122		1	598.863	9.23	94.5663	307.095	325.803	1	242.488	7.92	462.526	479.596	582.24	1	508.12	8.99		WP_015452804.1	phosphoribosylaminoimidazolesuccinocarboxamide synthase
B2I23_RS04350	964100	965407	-			764.625		0	254.875		222.101	721.251	750.473	1	564.608	9.14	217.26	679.147	783.443	1	559.95	9.13		WP_015452805.1	adenylosuccinate lyase
B2I23_RS04355	965627	966301	-	rpe		286.775		0	95.5918		322.786	349.406	370.691	1	347.628	8.44	210.501	641.969	524.448	1	458.972	8.84		WP_015452806.1	ribulose-phosphate 3-epimerase
B2I23_RS04360	967191	967673	-	ruvX				0					39.8497	0	13.2832		117.671	209.338	77.1499	1	134.72	7.07		WP_015452807.1	Holliday junction resolvase RuvX
B2I23_RS04365	967997	968284	+	gatC		896.173		0	298.724				735.145	0	245.048		296.016	501.538	323.467	1	373.674	8.55		WP_015452808.1	Asp-tRNA(Asn)/Glu-tRNA(Gln) amidotransferase subunit GatC
B2I23_RS04370	968351	969832	+	gatA	294.143	544.235		1	419.189	8.71	294.036	795.712	922.11	1	670.619	9.39	402.678	682.254	729.175	1	604.702	9.24		WP_015452809.1	Asp-tRNA(Asn)/Glu-tRNA(Gln) amidotransferase subunit GatA
B2I23_RS04375	970002	971504	+	gatB		858.609	51.4807	1	455.045	8.83	96.6426	156.919	704.33	1	319.297	8.32	264.701	562.203	570.231	1	465.712	8.86		WP_015452810.1	Asp-tRNA(Asn)/Glu-tRNA(Gln) amidotransferase subunit GatB
B2I23_RS04380	971940	972305	-					0					52.5886	0	17.5295		0	0	101.813	0				WP_015452811.1	hypothetical protein
B2I23_RS04385	973066	973434	-			2098.36		0	699.452		393.642	639.157	1251.87	1	761.555	9.57	1386.22	2133.37	1868.22	1	1795.94	10.81		WP_015452812.1	hypothetical protein
B2I23_RS04390	974125	974733	+			423.806		0	141.269		119.256		632.099	1	375.678	8.55	419.964	509.938	489.502	1	473.135	8.89		WP_015452813.1	LysE family translocator
B2I23_RS04395	976097	976474	-			512.099		0	170.7		384.269	623.939	101.838	1	370.016	8.53	187.947	171.956	246.451	1	202.118	7.66		WP_015452815.1	hypothetical protein
B2I23_RS04400	976923	977207	-					0						0			0	0	0	0				WP_015452817.1	hypothetical protein
B2I23_RS04415	978282	978695	-					0						0				17.4448	45.0041	1	31.2244	4.96		WP_041186038.1	hypothetical protein
B2I23_RS04425	980303	980758	+		955.964	424.503		1	690.234	9.43	159.27	517.213	211.046	1	295.843	8.21	124.638	190.056	326.872	1	213.856	7.74		WP_015452822.1	hypothetical protein
B2I23_RS04430	980761	981318	+			115.635		0	38.5451		130.156	422.669	206.962	1	253.262	7.98	127.319	116.486	66.7802	1	103.528	6.69		WP_015452823.1	N-acetyltransferase
B2I23_RS04435	982057	982257	-					0						0			70.6905		185.39	1	128.04	7.00		WP_015452824.1	hypothetical protein
B2I23_RS04440	982308	984725	-	uvrB	180.281	173.453		1	176.867	7.47	30.0359		103.481	1	66.7584	6.06	58.7625	131.42	92.465	1	94.216	6.56		WP_015452825.1	excinuclease ABC subunit UvrB
B2I23_RS04445	984806	985264	-			562.305	168.574	1	365.439	8.51		513.832	629.001	1	571.417	9.16	247.648	361.894	324.735	1	311.426	8.28		WP_015452826.1	acyl-CoA thioesterase
B2I23_RS04450	985425	986207	+		1113.46	2018.96		1	1566.21	10.61	92.7547	1204.85	1622.39	1	973.33	9.93	1197.68	1494.24	1689.46	1	1460.46	10.51		WP_015452827.1	sulfite exporter TauE/SafE family protein
B2I23_RS04460	986894	987271	-		2306.45	256.049		1	1281.25	10.32		623.939	50.9191	1	337.429	8.40		152.85	147.871	1	150.36	7.23		WP_015452829.1	endonuclease/exonuclease/phosphatase
B2I23_RS04465	987288	987617	-			97.7643		0	32.5881				58.3255	0	19.4418			87.5412	112.919	1	100.23	6.65		WP_015452830.1	hypothetical protein
B2I23_RS04470	987917	988153	+					0					81.2128	0	27.0709		59.9527	121.893	78.6147	1	86.8201	6.44		WP_015452831.1	hypothetical protein
B2I23_RS04475	988690	989130	-			512.099		0	170.7		164.687		305.515	1	235.101	7.88	128.878	196.521	295.741	1	207.047	7.69		WP_015452832.1	SufE family protein
B2I23_RS04480	989299	990987	-			133.71		0	44.5699				68.3745	0	22.7915		42.0627	85.5198	132.374	1	86.6523	6.44		WP_015452833.1	NAD+ synthase
B2I23_RS04485	992343	993458	+	trmA		260.179		0	86.7264				189.715	0	63.2383		38.1957	71.186	116.865	1	75.4157	6.24		WP_015452834.1	tRNA (uridine(54)-C5)-methyltransferase TrmA
B2I23_RS04490	993670	993951	-					0						0			0	102.442	0	0				WP_015824955.1	hypothetical protein
B2I23_RS04495	994107	994433	+			493.306		0	164.435			721.251	58.8606	1	390.056	8.61		176.689	56.9776	1	116.833	6.87		WP_015452836.1	hypothetical protein
B2I23_RS04500	994709	995623	-			317.333		0	105.778		79.3737	257.759	105.177	1	147.436	7.20	46.5862	181.54	61.0875	1	96.4047	6.59		WP_015452837.1	endonuclease/exonuclease/phosphatase family protein
B2I23_RS04505	996693	998651	-	thrS		345.843		0	115.281		74.1469	120.393	206.328	1	133.622	7.06	246.605	516.131	275.814	1	346.183	8.44		WP_015452838.1	threonine--tRNA ligase
B2I23_RS04510	999076	999288	-					0						0			66.7079	0	0	0				WP_015452839.1	hypothetical protein
B2I23_RS04515	999473	999850	-					0						0			37.5894	0	0	0				WP_012778356.1	ribonucleotide-diphosphate reductase subunit beta
B2I23_RS04520	1000010	1001278	+					0						0			0	11.3824	0	0				WP_055688159.1	hypothetical protein
B2I23_RS04530	1002539	1002838	+			537.704		0	179.235		484.179	786.164	320.79	1	530.378	9.05	378.901	409.255	558.951	1	449.036	8.81		WP_015452842.1	hypothetical protein
B2I23_RS04535	1003067	1005319	-			157.516	34.3433	1	95.9299	6.58	32.2356		179.403	1	105.82	6.73	31.533	70.5225	66.1578	1	56.0711	5.81		WP_015452843.1	DUF1217 domain-containing protein
B2I23_RS04540	1005451	1006038	-			109.735		0	36.5785				196.402	0	65.4674		24.1646	147.391	253.492	1	141.683	7.15		WP_015824958.1	hypothetical protein
B2I23_RS04545	1006919	1007605	-			610.493		0	203.498		317.148		532.316	1	424.732	8.73	455.012	557.167	569.528	1	527.236	9.04		WP_015452845.1	orotate phosphoribosyltransferase
B2I23_RS04550	1007686	1008735	-	pyrC		245.807		0	81.9358				164.978	0	54.9926		175.918	261.373	212.934	1	216.742	7.76		WP_015452846.1	dihydroorotase
B2I23_RS04555	1009086	1009994	-			177.46		0	59.1533		79.8976	259.46	296.44	1	211.933	7.73	125.05	150.958	184.472	1	153.493	7.26		WP_015452847.1	DUF4065 domain-containing protein
B2I23_RS04560	1010250	1010600	-			1011.07		0	337.022		206.914	1343.87	712.868	1	754.55	9.56		390.942	690.063	1	540.502	9.08		WP_015452848.1	DUF5330 domain-containing protein
B2I23_RS04565	1011169	1011447	+			92.7075		0	30.9025				276.543	0	92.1812		122.49	207.533	214.157	1	181.393	7.50		WP_144299318.1	hypothetical protein
B2I23_RS04570	1012229	1013296	-	mvaD	408.165	30.2081		1	219.186	7.78	68.0027		90.1097	1	79.0562	6.30	39.9123	47.3362	69.7816	1	52.3434	5.71		WP_015452850.1	diphosphomevalonate decarboxylase
B2I23_RS04575	1013253	1014227	-			33.0895		0	11.0298		74.4891		59.2228	1	66.856	6.06	58.2924	155.554	229.313	1	147.72	7.21		WP_015452851.1	GHMP kinase
B2I23_RS04580	1014208	1015221	-			63.6336		0	21.2112			232.593	94.9084	1	163.751	7.36	56.0504	71.2243	91.8722	1	73.049	6.19		WP_015452852.1	GHMP kinase
B2I23_RS04585	1015184	1016374	-			216.707		0	72.2356		60.9798	198.026	210.089	1	156.365	7.29	119.301	169.79	203.369	1	164.153	7.36		WP_015452853.1	hydroxymethylglutaryl-CoA synthase
B2I23_RS04590	1016391	1017404	-			349.985		0	116.662		71.6242		170.835	1	121.23	6.92	168.151	220.795	183.744	1	190.897	7.58		WP_015452854.1	type 2 isopentenyl-diphosphate Delta-isomerase
B2I23_RS04595	1017394	1018443	-			276.533	73.6909	1	175.112	7.45	276.674	224.618	421.61	1	307.634	8.27	135.322	337.033	354.889	1	275.748	8.11		WP_040055327.1	hydroxymethylglutaryl-CoA reductase
B2I23_RS04600	1018762	1019253	-			65.5736		0	21.8579				195.604	0	65.2013		86.6389	14.6792		1	50.659	5.66		WP_015452856.1	metal-dependent hydrolase
B2I23_RS04605	1019400	1019784	+	rnpB	7925.81	10726.1	200.975	1	6284.31	12.62	6979.73	4900.76	12398.3	1	8092.94	12.98	1476.24	8441.47	18825.3	1	9580.99	13.23
B2I23_RS04610	1020243	1021907	+			155.014		0	51.6712		87.2395	141.651	219.64	1	149.51	7.22	68.2704	156.155	290.945	1	171.79	7.42		WP_015452858.1	electron transfer flavoprotein-ubiquinone oxidoreductase
B2I23_RS04615	1022092	1022556	+		1874.92	1734.53		1	1804.73	10.82	780.935	1014.4	1200.38	1	998.572	9.96	702.8	1382.3	1642.79	1	1242.63	10.28		WP_015452859.1	dUTP diphosphatase
B2I23_RS04620	1022641	1022832	-					0					100.247	0	33.4157			37.6153	194.08	1	115.848	6.86		WP_080571142.1	hypothetical protein
B2I23_RS04630	1024641	1030127	-		238.338	411.583		1	324.96	8.34	158.834	472.816	627.9	1	419.85	8.71	186.447	615.995	539.901	1	447.448	8.81		WP_015452861.1	chemotaxis sensory transducer
B2I23_RS04635	1030689	1031411	-	queC		267.736		0	89.2454		100.452	326.209	346.081	1	257.581	8.01	98.2627	349.62	180.39	1	209.424	7.71		WP_015452862.1	7-cyano-7-deazaguanine synthase QueC
B2I23_RS04640	1031411	1031767	-	queD		451.852	216.738	1	334.295	8.38			485.229	0	161.743		238.803	384.372	574.086	1	399.087	8.64		WP_015452863.1	6-carboxytetrahydropterin synthase QueD
B2I23_RS04645	1032147	1033625	-		589.479	458.084		1	523.782	9.03	98.2108	159.465	286.304	1	181.327	7.50	201.747	361.351	403.12	1	322.073	8.33		WP_015452864.1	hypothetical protein
B2I23_RS04650	1033640	1034674	-			834.368		0	278.123		139.132	225.909	995.556	1	453.533	8.83	462.738	1093.01	856.629	1	804.125	9.65		WP_144052209.1	hypothetical protein
B2I23_RS04655	1034920	1035618	-			230.774		0	76.9247		103.901	1012.23	330.428	1	482.186	8.91	101.637	392.62	399.822	1	298.026	8.22		WP_015824966.1	uroporphyrinogen-III synthase
B2I23_RS04660	1035967	1036164	+			651.762		0	217.254				486.046	0	162.015		0	109.426	0	0				WP_015452867.1	hypothetical protein
B2I23_RS04665	1036194	1037117	-	hemC		523.737		0	174.579		235.802	255.248	374.95	1	288.666	8.17	369.059	422.073	463.776	1	418.303	8.71		WP_015452868.1	hydroxymethylbilane synthase
B2I23_RS04670	1037194	1038285	+	tsaD		443.162		0	147.721		66.5082		370.143	1	218.325	7.77	26.0234	165.342	307.116	1	166.16	7.38		WP_015452869.1	tRNA (adenosine(37)-N6)-threonylcarbamoyltransferase complex transferase subunit TsaD
B2I23_RS04675	1038282	1039271	+		440.323	358.469		1	399.396	8.64	220.082		77.7674	1	148.924	7.22	57.4092	175.082	150.559	1	127.684	7.00		WP_015452870.1	NAD(P)-dependent glycerol-3-phosphate dehydrogenase
B2I23_RS04680	1039316	1039747	+			149.362	179.11	1	164.236	7.36	168.118		356.434	1	262.276	8.03	263.126	267.487	431.289	1	320.634	8.32		WP_015452871.1	EVE domain-containing protein
B2I23_RS04685	1039918	1040307	+	sdhC		2398.99	198.399	1	1298.69	10.34	1303.56	1209.48	2122.15	1	1545.06	10.59	327.895	888.88	1098.79	1	771.855	9.59		WP_015452872.1	succinate dehydrogenase, cytochrome b556 subunit
B2I23_RS04690	1040317	1040709	+	sdhD		656.737		0	218.912		184.801	600.125	440.781	1	408.569	8.67	108.464	385.916	379.271	1	291.217	8.19		WP_015452873.1	succinate dehydrogenase, hydrophobic membrane anchor protein
B2I23_RS04695	1040706	1042541	+		237.429	1177.33	84.287	1	499.68	8.96	553.8	1798.41	1174.13	1	1175.45	10.20	704.248	944.071	994.502	1	880.94	9.78		WP_015452874.1	succinate dehydrogenase flavoprotein subunit
B2I23_RS04700	1042556	1043335	+	sdhB	558.872	1447.66		1	1003.27	9.97	931.114	2721.34	1307.84	1	1653.43	10.69	455.41	888.88	979.358	1	774.549	9.60		WP_015452875.1	succinate dehydrogenase iron-sulfur subunit
B2I23_RS04705	1043410	1043898	+		2674.35	1385.49	158.232	1	1406.03	10.46	297.043	482.309	1456.35	1	745.234	9.54	639.25	1225.84	1143.05	1	1002.71	9.97		WP_015452876.1	AprI/Inh family metalloprotease inhibitor
B2I23_RS04710	1044338	1045552	+	zapE		238.979		0	79.6598			194.114	285.147	1	239.631	7.90	23.3889	136.716	138.013	1	99.3723	6.63		WP_015452878.1	cell division protein ZapE
B2I23_RS04715	1045589	1046551	+	mdh	905.337	2043.61	80.3483	1	1009.76	9.98	905.008	2204.2	2878.12	1	1995.77	10.96	2095.17	3224.84	3076.26	1	2798.76	11.45		WP_015452879.1	malate dehydrogenase
B2I23_RS04720	1046569	1047765	+	sucC	728.354	970.293	129.282	1	609.31	9.25	303.371	1773.3	1640.13	1	1238.93	10.27	534.165	1122.24	1027.31	1	894.571	9.81		WP_015452880.1	ADP-forming succinate--CoA ligase subunit beta
B2I23_RS04725	1047771	1048673	+	sucD		714.557		0	238.186		160.857	1044.74	980.489	1	728.694	9.51	472.053	1479.62	1464.95	1	1138.87	10.15		WP_015452881.1	succinate--CoA ligase subunit alpha
B2I23_RS04730	1048749	1051622	+		758.385	1043.98	53.8451	1	618.735	9.27	682.299	1723.32	1205.48	1	1203.7	10.23	440.008	849.369	920.564	1	736.647	9.52		WP_015452882.1	2-oxoglutarate dehydrogenase E1 component
B2I23_RS04735	1051632	1052942	+	odhB		984.355		0	328.118		387.787	359.8	1247.93	1	665.171	9.38	563.583	1366.2	980.615	1	970.134	9.92		WP_015452883.1	2-oxoglutarate dehydrogenase complex dihydrolipoyllysine-residue succinyltransferase
B2I23_RS04740	1053124	1054524	+	lpdA		299.364	55.2287	1	177.296	7.47	103.679	336.687	343.459	1	261.275	8.03	111.561	541.274	478.759	1	377.198	8.56		WP_015452884.1	dihydrolipoyl dehydrogenase
B2I23_RS04745	1054591	1055286	+	rpiA	626.322	509.892	111.172	1	415.795	8.70	104.349	338.864	470.124	1	304.446	8.25	224.564	415.066	508.624	1	382.751	8.58		WP_015452885.1	ribose-5-phosphate isomerase RpiA
B2I23_RS04750	1055634	1057019	+	gorA		418.99		0	139.663			170.165	472.159	1	321.162	8.33	205.033	270.961	349.512	1	275.169	8.10		WP_015452886.1	glutathione-disulfide reductase
B2I23_RS04755	1057179	1057694	+			750.284		0	250.095			457.072	373.012	1	415.042	8.70	27.5364	391.899	397.187	1	272.208	8.09		WP_015452887.1	lysozyme
B2I23_RS04765	1058523	1059992	+	sufB	296.544	592.572		1	444.558	8.80	197.624		379.711	1	288.668	8.17	183.651	560.085	481.635	1	408.457	8.67		WP_015452890.1	Fe-S cluster assembly protein SufB
B2I23_RS04770	1060057	1060806	+	sufC	581.226	602.228		1	591.727	9.21			410.612	0	136.871		189.45	558.513	422.318	1	390.094	8.61		WP_015452891.1	Fe-S cluster assembly ATPase SufC
B2I23_RS04775	1060836	1062122	+	sufD		526.423		0	175.474		112.862	183.255	493.524	1	263.214	8.04	176.644	353.532	463.259	1	331.145	8.37		WP_015452892.1	Fe-S cluster assembly protein SufD
B2I23_RS04780	1062119	1063339	+	sufS		554.879		0	184.96		237.926	193.161	394.091	1	275.059	8.10	151.281	337.152	381.484	1	289.972	8.18		WP_015452893.1	cysteine desulfurase
B2I23_RS04785	1063407	1063763	+		1221.06	722.963		1	972.013	9.92	203.437		539.144	1	371.29	8.54	119.402	384.372	417.517	1	307.097	8.26		WP_089078528.1	DUF59 domain-containing protein
B2I23_RS04790	1063839	1064189	+	sufA		459.576		0	153.192				109.672	0	36.5573		121.443	144.031	159.245	1	141.573	7.15		WP_015452895.1	Fe-S cluster assembly scaffold SufA
B2I23_RS04795	1064484	1065542	-		411.633	396.042		1	403.838	8.66	205.742	222.709	199.926	1	209.459	7.71	67.0859	218.233	17.5937	1	100.971	6.66		WP_015452896.1	lysine-2,3-aminomutase-like protein
B2I23_RS04800	1065542	1066609	-	genX		60.4162		0	20.1387		204.008		270.329	1	237.169	7.89	159.649	148.771	122.118	1	143.513	7.17		WP_015452897.1	EF-P lysine aminoacylase GenX
B2I23_RS04805	1066770	1067339	+	efp		452.803		0	150.934		127.416		709.116	1	418.266	8.71	373.915	798.237	719.118	1	630.423	9.30		WP_015824970.1	elongation factor P
B2I23_RS04810	1068323	1068619	-			325.881		0	108.627				129.612	0	43.2041			24.317	62.733	1	43.525	5.44		WP_054105251.1	hypothetical protein
B2I23_RS04815	1069033	1069509	-			2096.71		0	698.902		304.515		1412.28	1	858.4	9.75	238.302	1044.71	1054.62	1	779.213	9.61		WP_054105252.1	hypothetical protein
B2I23_RS04820	1070510	1070848	+					0					56.7771	0	18.9257			42.6085	109.921	1	76.265	6.25		WP_080571144.1	hypothetical protein
B2I23_RS04830	1071492	1072064	-			168.912		0	56.3041		253.497		201.544	1	227.52	7.83	74.3915	264.686	97.5481	1	145.542	7.19		WP_015452903.1	hypothetical protein
B2I23_RS04840	1072841	1073764	+	hemF	471.775	453.906		1	462.84	8.85	157.201	510.496	374.95	1	347.549	8.44	46.1324	398.625	201.642	1	215.466	7.75		WP_015452904.1	oxygen-dependent coproporphyrinogen oxidase
B2I23_RS04845	1073860	1074543	+			188.668		0	62.8893		212.359	344.809	168.837	1	242.002	7.92	103.865	232.291	217.914	1	184.69	7.53		WP_015452905.1	uracil-DNA glycosylase
B2I23_RS04850	1074678	1075478	+		544.219	2013.87		1	1279.05	10.32	272.011	883.33	744.907	1	633.416	9.31	159.649	459.837	372.169	1	330.552	8.37		WP_015452906.1	hypothetical protein
B2I23_RS04855	1075634	1076263	+			153.63		0	51.2099			374.364	458.272	1	416.318	8.70	45.1073	217.811	295.741	1	186.22	7.54		WP_015452907.1	ribonuclease HII
B2I23_RS04860	1076464	1076799	+			192.037		0	64.0124					0				85.9779	55.4515	1	70.7147	6.14		WP_015452908.1	hypothetical protein
B2I23_RS04865	1076932	1077660	-			398.299		0	132.766			323.524	369.635	1	346.58	8.44	97.4539	435.905	332.252	1	288.537	8.17		WP_015452909.1	outer membrane beta-barrel protein
B2I23_RS04870	1078094	1078894	+			40.2774		0	13.4258		90.6703		96.117	1	93.3936	6.55	17.7388	9.01641		1	13.3776	3.74		WP_015452910.1	GGDEF domain-containing protein
B2I23_RS04875	1079219	1079476	+			1500.57		0	500.19		281.5	1828.29	969.832	1	1026.54	10.00	110.146	1259.68	722.158	1	697.327	9.45		WP_015452911.1	DUF2312 domain-containing protein
B2I23_RS04880	1080097	1080378	-			114.405		0	38.135					0			0	76.8313	0	0				WP_015452912.1	hypothetical protein
B2I23_RS04885	1080375	1080701	-					0					58.8606	0	19.6202		0	44.1721	0	0				WP_015452913.1	hypothetical protein
B2I23_RS04890	1080725	1081207	-			133.591		0	44.5303				39.8497	0	13.2832		0	44.858	0	0				WP_015452914.1	hypothetical protein
B2I23_RS04895	1081278	1081457	-			179.235		0	59.7449				106.93	0	35.6434			240.738	103.509	1	172.124	7.43		WP_015452915.1	hypothetical protein
B2I23_RS04900	1081575	1082096	-		835.095	1112.49	148.229	1	698.605	9.45	417.396	451.818	1806.75	1	891.988	9.80	217.759	1176.02	1070.79	1	821.522	9.68		WP_015452916.1	hypothetical protein
B2I23_RS04905	1082086	1082616	-		820.941	1397.42		1	1109.18	10.12	957.417	444.16	2754.81	1	1385.46	10.44	883.032	2869.82	2701.77	1	2151.54	11.07		WP_015452917.1	hypothetical protein
B2I23_RS04910	1082723	1082998	-		1579.42	3156.09		1	2367.75	11.21	1315.7	2563.58	4044.75	1	2641.34	11.37	926.66	3480.24	3915.35	1	2774.08	11.44		WP_015452918.1	ATPase
B2I23_RS04915	1083073	1083825	-			1499.57	102.756	1	801.164	9.65	482.25	939.638	1917.07	1	1112.99	10.12	452.87	1218.08	1138.19	1	936.379	9.87		WP_015452919.1	F0F1 ATP synthase subunit A
B2I23_RS04920	1084974	1085216	+					0						0			0	0	0	0				WP_015452920.1	hypothetical protein
B2I23_RS04925	1085213	1085428	+					0						0			0	0	172.516	0				WP_015452921.1	hypothetical protein
B2I23_RS04930	1085558	1086709	-			280.054	67.1662	1	173.61	7.44	63.0442		267.325	1	165.185	7.37	111.006	200.615	80.8667	1	130.829	7.03		WP_015452922.1	cysteine desulfurase
B2I23_RS04935	1087329	1088006	+		642.95	428.26		1	535.605	9.07	321.358	1391.44	709.713	1	807.504	9.66	502.966	809.562	961.813	1	758.114	9.57		WP_015452924.1	alpha/beta hydrolase
B2I23_RS04940	1088159	1090267	-		206.695	183.569		1	195.132	7.61	34.4367	111.83	109.516	1	85.2608	6.41	80.8466	147.251	176.687	1	134.928	7.08		WP_015452925.1	glycine--tRNA ligase subunit beta
B2I23_RS04950	1090780	1091796	-	murB		380.675		0	126.892		71.4129	463.813	151.406	1	228.877	7.84	125.741	305.361	238.163	1	223.089	7.80		WP_080571138.1	UDP-N-acetylmuramate dehydrogenase
B2I23_RS04955	1091733	1093157	-		305.909	1041.45		1	673.678	9.40	662.561	827.541	850.939	1	780.347	9.61	678.033	907.203	1098.29	1	894.508	9.80		WP_015452927.1	UDP-N-acetylmuramate--L-alanine ligase
B2I23_RS04960	1093217	1094326	-	murG	392.721	813.822		1	603.271	9.24	261.719	424.953	606.901	1	431.191	8.75	243.213	500.996	453.203	1	399.137	8.64		WP_015452928.1	undecaprenyldiphospho-muramoylpentapeptide beta-N-acetylglucosaminyltransferase
B2I23_RS04965	1094329	1095486	-		752.884	975.11	66.8182	1	598.271	9.22	188.153	407.339	664.851	1	420.114	8.71	85.8907	361.731	418.328	1	288.65	8.17		WP_015452929.1	cell division protein FtsW
B2I23_RS04970	1095480	1096886	-	murD	309.822	91.7192		1	200.771	7.65			273.595	0	91.1984		50.4932	148.857	158.906	1	119.419	6.90		WP_015452930.1	UDP-N-acetylmuramoyl-L-alanine--D-glutamate ligase
B2I23_RS04975	1096894	1097994	-			87.908		0	29.3027				244.745	0	81.5816		141.959	196.789	152.303	1	163.683	7.35		WP_015452931.1	phospho-N-acetylmuramoyl-pentapeptide-transferase
B2I23_RS04980	1098038	1099456	-	murF	307.202	204.623		1	255.913	8.00	153.545		176.333	1	164.939	7.37	40.0529	111.971	183.822	1	111.949	6.81		WP_015452932.1	UDP-N-acetylmuramoyl-tripeptide--D-alanyl-D-alanine ligase
B2I23_RS04985	1099453	1100946	-			280.729		0	93.5763				270.546	0	90.182		190.211	217.535	374.13	1	260.625	8.03		WP_015452933.1	UDP-N-acetylmuramoyl-L-alanyl-D-glutamate--2,6-diaminopimelate ligase
B2I23_RS04990	1101024	1102820	-			125.674		0	41.8912				160.663	0	53.5543		94.8834	108.513	82.9457	1	95.4474	6.58		WP_015452934.1	penicillin-binding protein 2
B2I23_RS04995	1102860	1103237	-			85.3498		0	28.4499		192.135		50.9191	1	121.527	6.93		76.4248	246.451	1	161.438	7.33		WP_015452935.1	hypothetical protein
B2I23_RS05000	1103239	1104264	-	rsmH	424.873	188.668		1	306.771	8.26	212.359		75.0387	1	143.699	7.17	55.3949	197.096	127.117	1	126.536	6.98		WP_015824972.1	16S rRNA (cytosine(1402)-N(4))-methyltransferase RsmH
B2I23_RS05005	1104285	1104722	-	mraZ		220.974		0	73.6581				219.719	0	73.2398		64.8803	164.889	212.691	1	147.487	7.20		WP_015452937.1	division/cell wall cluster transcriptional repressor MraZ
B2I23_RS05010	1105440	1107068	+		267.6	574.343		1	420.971	8.72	401.254	289.563	543.512	1	411.443	8.68	226.782	549.752	457.5	1	411.345	8.68		WP_015452938.1	alpha-D-glucose phosphate-specific phosphoglucomutase
B2I23_RS05020	1107606	1108802	+			161.715		0	53.9051				160.797	0	53.5991		59.3516	114.637	108.957	1	94.3154	6.56		WP_015452939.1	VWA domain-containing protein
B2I23_RS05025	1108910	1109170	-			123.61		0	41.2034				73.7449	0	24.5816		108.88	83.0132		1	95.9464	6.58		WP_015452940.1	hypothetical protein
B2I23_RS05030	1109535	1110797	-			153.265		0	51.0882			186.737	152.395	1	169.566	7.41	11.25	165.829	118.015	1	98.3649	6.62		WP_015452941.1	VWA domain-containing protein
B2I23_RS05035	1111193	1112089	+			179.834		0	59.9447				214.576	0	71.5252		110.882	233.492	249.253	1	197.876	7.63		WP_015452942.1	polyprenyl synthetase family protein
B2I23_RS05040	1112206	1113030	+			39.1057		0	13.0352			285.878	69.9906	1	177.934	7.48	51.6683	148.82	135.503	1	111.997	6.81		WP_015452943.1	transporter substrate-binding domain-containing protein
B2I23_RS05045	1113062	1113742	+		640.117	142.124		1	391.121	8.61	106.647		197.844	1	152.246	7.25	125.188	349.972	164.156	1	213.105	7.74		WP_015452944.1	amino acid ABC transporter permease
B2I23_RS05050	1113854	1114645	+			203.676		0	67.8919			297.789	145.814	1	221.802	7.79	17.9404	82.0698	70.5746	1	56.8616	5.83		WP_015452945.1	glycosyltransferase family 25 protein
B2I23_RS05055	1114687	1115937	-			51.5783		0	17.1928				92.3138	0	30.7713		90.8635	150.101	163.828	1	134.931	7.08		WP_015452946.1	CCA tRNA nucleotidyltransferase
B2I23_RS05060	1116243	1116572	-	yajC		684.35		0	228.117		440.163		524.93	1	482.546	8.91	301.398	787.87	677.516	1	588.928	9.20		WP_015452947.1	preprotein translocase subunit YajC
B2I23_RS05065	1116891	1118366	+		295.339	284.152	52.4224	1	210.638	7.72	196.821		312.966	1	254.894	7.99	115.519	278.904	353.447	1	249.29	7.96		WP_040215671.1	glutamate--tRNA ligase
B2I23_RS05070	1118363	1119871	+	lysS		192.419		0	64.1396			312.59	229.592	1	271.091	8.08	112.992	248.874	234.594	1	198.82	7.64		WP_015452949.1	lysine--tRNA ligase
B2I23_RS05075	1120012	1120269	-			250.095		0	83.3649				74.6024	0	24.8675		275.364	195.95		1	235.657	7.88		WP_015452950.1	hypothetical protein
B2I23_RS05080	1120831	1121985	-	rlmN		558.653		0	186.218		62.8804	204.198	299.96	1	189.013	7.56	258.342	400.188	532.334	1	396.955	8.63		WP_015452951.1	23S rRNA (adenine(2503)-C(2))-methyltransferase RlmN
B2I23_RS05085	1122088	1122645	-			809.447		0	269.816		260.312		517.404	1	388.858	8.60	203.71	504.774	500.852	1	403.112	8.66		WP_015452952.1	hypothetical protein
B2I23_RS05090	1122904	1123572	+			144.674		0	48.2246		108.56		287.704	1	198.132	7.63	21.2388	183.522	139.25	1	114.671	6.84		WP_015452953.1	thiamine diphosphokinase
B2I23_RS05095	1123577	1125409	+			88.0039		0	29.3346				84.004	0	28.0013		62.0132	122.142	203.292	1	129.149	7.01		WP_015452954.1	ABC-F family ATP-binding cassette domain-containing protein
B2I23_RS05100	1125905	1126210	-					0					188.7	0	62.9001			141.611	182.664	1	162.137	7.34		WP_015452955.1	hypothetical protein
B2I23_RS05105	1126207	1126386	-					0						0			0	0	0	0				WP_015452956.1	hypothetical protein
B2I23_RS05115	1127187	1127444	+					0						0			55.0728		72.2158	1	63.6443	5.99		WP_015452957.1	hypothetical protein
B2I23_RS05120	1128849	1129526	-		16716.7	29930.6	456.492	1	15701.3	13.94	9212.26	11131.5	21688.8	1	14010.9	13.77	9325.82	15328.4	12421.1	1	12358.5	13.59		WP_015452959.1	hypothetical protein
B2I23_RS05125	1129886	1130197	-					0						0				23.1479	59.717	1	41.4324	5.37		WP_015452960.1	hypothetical protein
B2I23_RS05130	1130487	1131623	-			113.499		0	37.8332		63.8759		50.7848	1	57.3303	5.84	62.4837	82.5751	131.094	1	92.0508	6.52		WP_015452961.1	tail fiber domain-containing protein
B2I23_RS05135	1131761	1132213	-					0			160.324		42.4888	1	101.407	6.66	94.0979	15.9429	41.1296	1	50.3901	5.66		WP_015824976.1	tail fiber domain-containing protein
B2I23_RS05140	1132498	1132962	-			208.143		0	69.3811				41.3923	0	13.7974		122.226	0	0	0				WP_015452962.1	hypothetical protein
B2I23_RS05150	1133659	1134876	-		357.898	79.4636		1	218.681	7.77			110.617	0	36.8725		34.997	29.6476	61.1878	1	41.9441	5.39		WP_015452965.1	hypothetical protein
B2I23_RS05155	1135735	1136214	-			67.213		0	22.4043				80.1976	0	26.7325			45.1384	77.632	1	61.3852	5.94		WP_015452967.1	hypothetical protein
B2I23_RS05160	1136217	1137239	-					0					39.9739	0	13.3246			44.9978	77.3902	1	61.194	5.94		WP_143312184.1	hypothetical protein
B2I23_RS05165	1137215	1137466	-			256.049		0	85.3498					0			0	28.6593	0	0				WP_015824979.1	hypothetical protein
B2I23_RS05170	1137463	1137807	-					0						0			123.555	0	0	0				WP_015452968.1	hypothetical protein
B2I23_RS05175	1137809	1138396	-			109.735		0	36.5785				98.2012	0	32.7337		217.481	122.826	221.806	1	187.371	7.55		WP_015452969.1	hypothetical protein
B2I23_RS05180	1138406	1138942	-			180.236		0	60.0786				71.685	0	23.895		158.757	121.042	138.784	1	139.527	7.12		WP_015452970.1	hypothetical protein
B2I23_RS05185	1138943	1139116	-			162.941		0	54.3135					0			0	218.853	0	0				WP_015452971.1	hypothetical protein
B2I23_RS05195	1140447	1141037	-					0						0				48.8809	31.5257	1	40.2033	5.33		WP_015452973.1	hypothetical protein
B2I23_RS05200	1141288	1141536	-					0						0			114.127	29.0046	74.8261	1	72.6525	6.18		WP_015452974.1	hypothetical protein
B2I23_RS05205	1141764	1141994	-					0						0			0	0	0	0				WP_015824982.1	hypothetical protein
B2I23_RS05210	1142004	1143056	-			62.706		0	20.902				37.41	0	12.47		13.8083	77.2047	18.1066	1	36.3732	5.18		WP_015824983.1	hypothetical protein
B2I23_RS05220	1144451	1144819	-			437.158		0	145.719				104.322	0	34.774			195.722	100.985	1	148.353	7.21		WP_015452976.1	hypothetical protein
B2I23_RS05225	1146372	1146623	+			896.173		0	298.724				458.272	0	152.757		225.536	515.868	221.806	1	321.07	8.33		WP_015452977.1	helix-turn-helix transcriptional regulator
B2I23_RS05235	1148951	1149448	+		875.341	129.567		1	502.454	8.97			77.2989	0	25.7663		0	58.0092	0	0				WP_076778991.1	YdaU family protein
B2I23_RS05245	1150532	1150729	+					0					97.2092	0	32.4031		0	0	0	0				WP_015452983.1	hypothetical protein
B2I23_RS05250	1151326	1151790	+			555.049		0	185.016				372.531	0	124.177		305.565	326.161	160.273	1	264	8.04		WP_015452985.1	hypothetical protein
B2I23_RS05255	1151905	1152162	+			1000.38		0	333.46				671.422	0	223.807		495.655	839.784	722.158	1	685.866	9.42		WP_015452986.1	hypothetical protein
B2I23_RS05260	1153163	1155058	-		1149.58	1089.02		1	1119.3	10.13	421.359	746.358	1258.8	1	808.838	9.66	539.574	1672.22	1454.37	1	1222.05	10.26		WP_015452987.1	SurA N-terminal domain-containing protein
B2I23_RS05265	1155546	1155749	+			948.889		0	316.296		356.014		188.7	1	272.357	8.09		247.819	91.3318	1	169.575	7.41		WP_015452988.1	hypothetical protein
B2I23_RS05270	1156682	1157419	+		590.677	306.01		1	448.344	8.81	196.821		260.805	1	228.813	7.84	173.278	322.941	378.693	1	291.637	8.19		WP_015452989.1	16S rRNA (uracil(1498)-N(3))-methyltransferase
B2I23_RS05275	1157490	1158863	+		317.263	258.286	56.314	1	210.621	7.72	52.858	171.651	182.108	1	135.539	7.08	82.7295	252.302	311.884	1	215.639	7.75		WP_015452990.1	glutamate--cysteine ligase
B2I23_RS05280	1158897	1159337	-		870.099	901.539		1	885.819	9.79	289.928	470.757	691.524	1	484.07	8.92	368.691	663.111	706.591	1	579.464	9.18		WP_102134467.1	N-acetyltransferase
B2I23_RS05285	1159673	1160317	-		675.845	350.133		1	512.989	9.00		365.657	89.5229	1	227.59	7.83	66.0874	145.563	28.8863	1	80.1788	6.33		WP_015452992.1	hypothetical protein
B2I23_RS05290	1161535	1162140	-	pdxH		53.238		0	17.746		119.846	389.19	158.807	1	222.614	7.80	117.234	154.931	215.218	1	162.461	7.34		WP_015452994.1	pyridoxamine 5\'-phosphate oxidase
B2I23_RS05295	1162283	1163137	+		2039.39	1169.74	180.995	1	1130.04	10.14	424.719	551.694	1823.44	1	933.284	9.87	1412.57	2584.77	2091.98	1	2029.77	10.99		WP_015452995.1	SDR family oxidoreductase
B2I23_RS05300	1163433	1164485	-	dusA		337.022		0	112.341		206.914	223.978	255.901	1	228.931	7.84	107.949	171.466	283.103	1	187.506	7.55		WP_015452996.1	tRNA dihydrouridine(20/20a) synthase DusA
B2I23_RS05305	1164815	1166200	+	ulaA		69.8317		0	23.2772				111.096	0	37.0321		71.7615	125.059	134.428	1	110.416	6.79		WP_015452997.1	PTS ascorbate transporter subunit IIC
B2I23_RS05310	1166442	1167893	+	phrB	300.22	133.315		1	216.768	7.76	50.0185		265.116	1	157.567	7.30	97.8566	134.296	141.149	1	124.434	6.96		WP_015452998.1	deoxyribodipyrimidine photo-lyase
B2I23_RS05315	1168158	1169420	+		690.293	740.78	61.2632	1	497.445	8.96	230.014	560.212	960.085	1	583.437	9.19	506.251	1017.85	826.108	1	783.402	9.61		WP_015452999.1	dicarboxylate/amino acid:cation symporter
B2I23_RS05320	1169514	1171709	-	ligA		132.222		0	44.0741		33.0724	107.399	113.942	1	84.8046	6.41	77.6436	147.995	186.656	1	137.432	7.10		WP_015453000.1	NAD-dependent DNA ligase LigA
B2I23_RS05325	1171827	1173494	-	recN		174.077		0	58.0256		43.5413	141.396	126.931	1	103.956	6.70	25.5554	108.246	178.721	1	104.174	6.70		WP_015453001.1	DNA repair protein RecN
B2I23_RS05330	1173556	1174371	-	bamD	1068.43	1186.11		1	1127.27	10.14	445.018	289.031	1155.79	1	629.946	9.30	522.382	964.723	776.32	1	754.475	9.56		WP_015453002.1	outer membrane protein assembly factor BamD
B2I23_RS05335	1174498	1175388	-	lpxC		217.254		0	72.418		81.5117	529.403	410.439	1	340.451	8.41	127.576	364.755	209.11	1	233.814	7.87		WP_015453003.1	UDP-3-O-acyl-N-acetylglucosamine deacetylase
B2I23_RS05340	1175478	1176986	-	ftsZ	288.88	406.218		1	347.549	8.44	144.388	468.885	637.754	1	417.009	8.70	131.824	674.833	543.27	1	449.976	8.81		WP_015453004.1	cell division protein FtsZ
B2I23_RS05345	1177089	1178411	-	ftsA		512.099		0	170.7		219.583	356.537	480.095	1	352.071	8.46	64.4389	513.138	380.239	1	319.272	8.32		WP_015453005.1	cell division protein FtsA
B2I23_RS05350	1178411	1179325	-		952.83	387.852		1	670.341	9.39	158.747	515.517	378.638	1	350.967	8.46	93.1724	181.54	203.625	1	159.446	7.32		WP_015453006.1	FtsQ-type POTRA domain-containing protein
B2I23_RS05355	1179313	1180230	-		474.858	597.449	84.287	1	385.531	8.59	158.229	1027.66	712.868	1	632.92	9.31	433.383	786.726	750.95	1	657.02	9.36		WP_089078529.1	D-alanine--D-alanine ligase
B2I23_RS05360	1180851	1181066	+			149.362		0	49.7874					0			0	33.4359	0	0				WP_015453008.1	hypothetical protein
B2I23_RS05365	1181182	1181439	+			250.095		0	83.3649				223.807	0	74.6024		220.291	55.9856	216.648	1	164.308	7.36		WP_015453009.1	hypothetical protein
B2I23_RS05370	1182065	1182349	-		1529.54	113.201		1	821.372	9.68				0				101.363	65.3743	1	83.3689	6.38		WP_015453010.1	DUF4145 domain-containing protein
B2I23_RS05375	1182494	1182778	-			113.201		0	37.7336		254.831		270.139	1	262.485	8.04	99.7108	126.704	196.123	1	140.846	7.14		WP_015453011.1	hypothetical protein
B2I23_RS05380	1183532	1183768	-			952.893	326.479	1	639.686	9.32	306.443		487.277	1	396.86	8.63	239.811	182.839	393.074	1	271.908	8.09		WP_015453012.1	hypothetical protein
B2I23_RS05385	1185268	1186371	-			29.223		0	9.74101				69.737	0	23.2457		38.6108	78.5016	67.5061	1	61.5395	5.94		WP_015453015.1	terminase
B2I23_RS05390	1186760	1187317	-			115.635		0	38.5451		130.156		34.4936	1	82.3247	6.36	50.9275	64.7146	66.7802	1	60.8075	5.93		WP_015453016.1	hypothetical protein
B2I23_RS05395	1188985	1189743	-			85.0125		0	28.3375			310.737	76.0768	1	193.407	7.60	56.1612	66.6074	49.0954	1	57.288	5.84		WP_015453017.1	hypothetical protein
B2I23_RS05400	1189703	1190404	-			45.9576		0	15.3192				27.418	0	9.13933		0	0	0	0				WP_015453018.1	PriCT-2 domain-containing protein
B2I23_RS05405	1190430	1190927	+					0					38.6494	0	12.8831		28.5317	72.5115	112.239	1	71.0941	6.15		WP_015453019.1	DUF2800 domain-containing protein
B2I23_RS05410	1190932	1191528	+					0						0			0	12.0974	0	0				WP_015453020.1	DUF2815 family protein
B2I23_RS05415	1191531	1193558	+			15.9084		0	5.3028					0			0	0	18.3744	0				WP_015824993.1	DNA polymerase
B2I23_RS05420	1193555	1193851	+					0						0			0	97.268	0	0				WP_015824994.1	nuclease
B2I23_RS05425	1193842	1195227	+			69.8317		0	23.2772					0			10.2516	36.4755	80.6567	1	42.4613	5.41		WP_040215648.1	DEAD/DEAH box helicase
B2I23_RS05430	1195220	1195579	+					0					53.4651	0	17.8217		39.4688		155.264	1	97.3665	6.61		WP_012778351.1	DNA ligase
B2I23_RS05435	1195581	1196153	+			225.216		0	75.0721			411.604	67.1812	1	239.393	7.90	49.5944	113.437	65.0321	1	76.0211	6.25		WP_089078516.1	guanylate kinase
B2I23_RS05440	1196198	1196611	+		1126.41	1834.03		1	1480.22	10.53	938.332	1218.86	1492.05	1	1216.41	10.25	367.152	1455.63	1059.17	1	960.648	9.91		WP_031935107.1	hypothetical protein
B2I23_RS05445	1196849	1197928	+		3229.04	3644.44	214.932	1	2362.8	11.21	1546.68	1747.03	7128.68	1	3474.13	11.76	1605.07	10171.2	9505.61	1	7093.96	12.79		WP_089078517.1	hypothetical protein
B2I23_RS05455	1198300	1198518	+			147.316		0	49.1054					0			0	32.9778	0	0				WP_089078518.1	hypothetical protein
B2I23_RS05470	1200078	1200320	+			132.766		0	44.2555					0			116.945	0	0	0				WP_089078521.1	hypothetical protein
B2I23_RS05475	1200313	1200540	+					0					84.4185	0	28.1395		0	63.3522	0	0				WP_089078522.1	hypothetical protein
B2I23_RS05480	1201093	1204143	-			148.04		0	49.3468			231.907	88.3199	1	160.113	7.32	107.113	158.598	232.056	1	165.923	7.37		WP_089078523.1	HsdR family type I site-specific deoxyribonuclease
B2I23_RS05485	1204147	1205367	-		357.019	184.96		1	270.989	8.08			94.5819	0	31.5273		46.548	183.363	137.334	1	122.415	6.94		WP_089078530.1	restriction endonuclease subunit S
B2I23_RS05495	1206870	1208360	-			216.38		0	72.1266		97.4204	158.182	219.454	1	158.352	7.31	133.416	305.161	324.899	1	254.492	7.99		WP_089078524.1	SAM-dependent DNA methyltransferase
B2I23_RS05505	1210333	1210842	-			569.333		0	189.778		427.217	462.449	264.18	1	384.616	8.59	55.7207	339.866	438.393	1	277.993	8.12		WP_051044097.1	hypothetical protein
B2I23_RS05510	1212267	1212812	-			768.148		0	256.049				669.782	0	223.261		208.187	555.55	511.86	1	425.199	8.73		WP_015453050.1	helix-turn-helix transcriptional regulator
B2I23_RS05515	1213022	1213243	+			145.325		0	48.4418				86.7001	0	28.9		128.007	227.725	167.853	1	174.528	7.45		WP_031935096.1	hypothetical protein
B2I23_RS05520	1213326	1213718	+		74317.1	150393	11419.3	1	78709.8	16.26	165212	243651	258298	1	222387	17.76	247587	251029	400415	1	299677	18.19		WP_015453052.1	hypothetical protein
B2I23_RS05525	1213855	1214061	+			1870.27		0	623.425		1052.56		929.827	1	991.196	9.95	137.283	1221.14	1800.16	1	1052.86	10.04		WP_015453053.1	hypothetical protein
B2I23_RS05530	1214054	1214266	+					0						0				67.8136	262.418	1	165.116	7.37		WP_015453054.1	hypothetical protein
B2I23_RS05535	1214298	1214630	+					0						0			42.669	108.441		1	75.5548	6.24		WP_015453055.1	intrrupted gp229, phage associated protein
B2I23_RS05545	1215159	1215437	-		1562.44	5087.95	554.663	1	2401.68	11.23	3123.74	4226.69	3173.41	1	3507.94	11.78	2138.96	2743.9	4140.38	1	3007.74	11.55		WP_089078525.1	hypothetical protein
B2I23_RS05550	1215485	1217854	-			81.6765		0	27.2255			99.5144	113.698	1	106.606	6.74	59.9527	91.4196	70.7532	1	74.0418	6.21		WP_089078526.1	PriCT-2 domain-containing protein
B2I23_RS05555	1217855	1218244	-					0				604.741	148.057	1	376.399	8.56	36.4328	18.5183	47.7736	1	34.2416	5.10		WP_015453059.1	hypothetical protein
B2I23_RS05560	1218262	1218468	-					0					92.9827	0	30.9942		0	0	90.0082	0				WP_015453060.1	hypothetical protein
B2I23_RS05570	1218924	1219295	+		1171.83			0	390.609		195.234	634.003		1	414.618	8.70	0	38.8287	0	0				WP_015453061.1	hypothetical protein
B2I23_RS05575	1219385	1219708	+					0						0			43.8543	111.453		1	77.6536	6.28		WP_012778343.1	hypothetical protein
B2I23_RS05580	1219836	1221002	+		373.539	691.136		1	532.337	9.06		202.099	593.751	1	397.925	8.64	1071.44	655.996	798.273	1	841.904	9.72		WP_054105260.1	DUF2800 domain-containing protein
B2I23_RS05585	1221173	1221964	+			488.822		0	162.941		275.102		145.814	1	210.458	7.72	143.523	218.853	399.923	1	254.1	7.99		WP_015453063.1	phage repressor protein
B2I23_RS05590	1221982	1222632	+		669.616	743.369		1	706.492	9.46	223.124		561.753	1	392.438	8.62	414.696	288.442	515.162	1	406.1	8.67		WP_015453064.1	DUF2815 family protein
B2I23_RS05595	1222636	1224663	+		644.852	159.084		1	401.968	8.65			123.381	0	41.127		42.0378	96.1528	101.059	1	79.75	6.32		WP_015453065.1	DNA polymerase from bacteriophage origin
B2I23_RS05600	1224660	1224971	+			103.405		0	34.4682				123.381	0	41.127		0	23.1479	0	0				WP_015453066.1	VRR-NUC domain-containing protein

## Sheet: Table 4. Libraries nomenclature
Library Name	Acquisition access period (AAP)	Bioproject	Biosample accession	Accession	Library_ID
Las I_1	1/2	PRJNA722422	SAMN18768982	SRR14333783	I1_1_L0001
Las I_2	1/2	PRJNA722422	SAMN18813322	SRR14333782	I1_2_L0002
Las I_3	1/2	PRJNA722422	SAMN18754363	SRR14333771	I1_3_L002
Las II_1	3/4	PRJNA722422	SAMN18754370	SRR14333766	I2_1_L001
Las II_2	3/4	PRJNA722422	SAMN18754383	SRR14333765	I2_2_L002
Las II_3	3/4	PRJNA722422	SAMN18754384	SRR14333764	I2_3_L002
Las III_1	5/6	PRJNA722422	SAMN18754453	SRR14333763	I3_1_L001
Las III_2	5/6	PRJNA722422	SAMN18754454	SRR14333762	I3_2_L002
Las III_3	5/6	PRJNA722422	SAMN18754455	SRR14333761	I3_3_L002
H I_1	1/2	PRJNA722422	SAMN18754456	SRR14333760	S1_1_L001
H I_2	1/2	PRJNA722422	SAMN18754457	SRR14333781	S1_2_L002
H I_3	1/2	PRJNA722422	SAMN18754458	SRR14333780	S1_3_L002
H II_1	3/4	PRJNA722422	SAMN18754459	SRR14333779	S2_1_L001
H II_2	3/4	PRJNA722422	SAMN18754460	SRR14333778	S2_2_L002
H II_3	3/4	PRJNA722422	SAMN18754461	SRR14333777	S2_3_L002
H III_1	5/6	PRJNA722422	SAMN18754462	SRR14333776	S3_1_L001
H III_2	5/6	PRJNA722422	SAMN18754463	SRR14333775	S3_2_L002
H III_3	5/6	PRJNA722422	SAMN18754464	SRR14333774	S3_3_L002
